# Supplementary material for: Identification of Age-associated Proteins and Functional Alterations in Human Retinal Pigment Epithelium
Source: Genomics Proteomics Bioinformatics. 2022 Jun 23;20(4):633–47. doi: 10.1016/j.gpb.2022.06.001 (PMC9880895; doi:10.1016/j.gpb.2022.06.001)
Supplement: Supplementary Table S1 — hRPE cell donor information [file mmc5.xlsx]

## Sheet: hRPE cell donor information 
Table S1 hRPE cell donor information
Patient number	Age (years)	Classification	Cell passages	Cause of death
1	10	Y	3	Brain death
2	12	Y	3	Accidental falling
3	13	Y	3	Accidental falling
4	18	Y	3	Craniocerebral trauma
5	35	M	3	Craniocerebral trauma
6	38	M	3	Craniocerebral trauma
7	38	M	3	Cerebral haemorrhage
8	40	M	3	Craniocerebral trauma
9	40	M	3	Cerebral haemorrhage
10	41	M	3	Craniocerebral trauma
11	44	M	3	Cerebral haemorrhage
12	55	O	3	Brain death
13	56	O	3	Cerebral haemorrhage
14	60	O	3	Cerebral haemorrhage
15	64	O	3	Acute cerebral infarction
16	66	O	3	Cerebral haemorrhage
17	67	O	3	Sudden cardiac arrest
18	67	O	3	Accidental falling
Note: Y, young; M, middle aged; O, old.
