# Supplementary material for: Identification of Age-associated Proteins and Functional Alterations in Human Retinal Pigment Epithelium
Source: Genomics Proteomics Bioinformatics. 2022 Jun 23;20(4):633–47. doi: 10.1016/j.gpb.2022.06.001 (PMC9880895; doi:10.1016/j.gpb.2022.06.001)
Supplement: Supplementary Table S2 — Quantitative proteomic profiling of the hRPE intra-cellular and secreted proteins [file mmc6.xlsx]

## Sheet: identified proteins(intra.)
Table S2 Quantitative proteomic profiling of the hRPE intra-cellular and secreted proteins
The total intracellular proteins identified in hRPE cells. Data related to Figure 2A
Values represent the intensity of corresponding protein.
Gene names	Y_12y	Y_13y	Y_10y	Y_18y	M_44y	M_35y	M_40y	M_38y	M_38y	M_41y	M_40y	O_56y	O_63y	O_60y	O_55y	O_67y	O_67y	O_64y	Majority protein IDs	Protein names	Fasta headers	Unique peptides	Peptide counts (all)	Sequence coverage [%]	Mol. weight [kDa]
UQCRH	3653.34	2851.04	2517.26	3127.64	4839.41	5260.72	7910.35	2813.77	1864.54	2542.66	1755.88	3046.64	2841.65	3465.86	4206.72	1603.01	1783.85	1570.17	A0A096LP55	Cytochrome b-c1 complex subunit 6, mitochondrial	>A0A096LP55 Cytochrome b-c1 complex subunit 6-like, mitochondrial OS=Homo sapiens OX=9606 GN=UQCRHL PE=3 SV=1;>P07919 Cytochrome b-c1 complex subunit 6, mitochondrial OS=Homo sapiens OX=9606 GN=UQCRH PE=1 SV=2	1	1	8.8	10.752
RBM47	5028.13	13085	11240.1	7570.68	11375.7	16086.4	10636.6	13568	8974.18	4225.22	8407.56	9861.61	9831.48	7020.75	7466.62	4083.96	9351.3	4481.91	A0AV96	RNA-binding protein 47	>A0AV96 RNA-binding protein 47 OS=Homo sapiens OX=9606 GN=RBM47 PE=1 SV=2	13	13	29.2	64.098
UBA6	72260.8	109588	121657	71769.3	117139	71971.9	88956.1	105467	95837.6	103859	94666.5	122085	92997.5	96110.3	86800.2	105334	120053	93547.2	A0AVT1	Ubiquitin-like modifier-activating enzyme 6	>A0AVT1 Ubiquitin-like modifier-activating enzyme 6 OS=Homo sapiens OX=9606 GN=UBA6 PE=1 SV=1	34	37	45	117.97
ESYT2	86873.1	54539.5	32046.6	42393.6	56731.7	51443.9	56956.3	51932.7	32174.4	25340.1	34887.6	54008.4	70410.5	61954.3	32035.3	59473.4	32612	37495.9	A0FGR8	Extended synaptotagmin-2	>A0FGR8 Extended synaptotagmin-2 OS=Homo sapiens OX=9606 GN=ESYT2 PE=1 SV=1	28	28	38.9	102.36
UHRF1BP1L	1360.44	1275.73	1914.02	1439.15	1285.72	1335.23	1245.33	1333.05	1633.56	2015.32	1653.93	1531.69	1735.73	1442.91	1854.15	1172.76	1923.74	1398.27	A0JNW5	UHRF1-binding protein 1-like	>A0JNW5 UHRF1-binding protein 1-like OS=Homo sapiens OX=9606 GN=UHRF1BP1L PE=1 SV=2	8	8	8.3	164.2
KIAA1598	17193.8	42537.9	55080.6	22261	36923	42460.7	28746.4	40256.5	37087	46989.5	36668.3	31835.5	28336.2	22552.6	28411.7	20716.2	35845.9	31056.7	A0MZ66	Shootin-1	>A0MZ66 Shootin-1 OS=Homo sapiens OX=9606 GN=SHTN1 PE=1 SV=4	15	18	31.4	71.639
ARHGAP10	26360.3	15905	15252.2	15116.2	16064.2	16192.8	15935	16233.6	18040.2	15507.2	19404.7	15275.8	19138.7	16998	14369.2	20633	17412.6	20678.5	A1A4S6	Rho GTPase-activating protein 10	>A1A4S6 Rho GTPase-activating protein 10 OS=Homo sapiens OX=9606 GN=ARHGAP10 PE=1 SV=1	13	13	18.2	89.374
ILVBL	32529.8	36532.8	50554.9	77005.8	31915.3	49239.1	34440.8	35329.6	58670.2	62258.7	63063.7	35083.7	33022.7	29880.4	67641.8	45599.8	50188.3	49540	A1L0T0	Acetolactate synthase-like protein	>A1L0T0 Acetolactate synthase-like protein OS=Homo sapiens OX=9606 GN=ILVBL PE=1 SV=2	16	20	41.5	67.867
PLEKHG3	5275.38	9435.62	18828.7	15752.4	8190.59	9547.44	6268.93	8874.51	20138.3	13521.6	21662.1	8145.93	6179.08	4905.26	14810	11006.7	18825.7	13335	A1L390	Pleckstrin homology domain-containing family G member 3	>A1L390 Pleckstrin homology domain-containing family G member 3 OS=Homo sapiens OX=9606 GN=PLEKHG3 PE=1 SV=1	9	16	15.9	134.41
SH3PXD2B	60637.6	58037.9	17395.8	12029.6	51957.8	31942.5	40810.3	48338.6	11990.6	11926	15840.6	49156.6	55378.7	61994.3	12379	33845.6	16386.2	18440.5	A1X283	SH3 and PX domain-containing protein 2B	>A1X283 SH3 and PX domain-containing protein 2B OS=Homo sapiens OX=9606 GN=SH3PXD2B PE=1 SV=3	22	24	31	101.58
NBAS	55841.2	51253.2	64919.6	111057	52198	65411.8	59995	51539.2	76685.9	77857.2	76042.5	55088.3	59097	58879.1	94412.1	77454.2	71715	78690.1	A2RRP1	Neuroblastoma-amplified sequence	>A2RRP1 Neuroblastoma-amplified sequence OS=Homo sapiens OX=9606 GN=NBAS PE=1 SV=2	47	47	24.8	268.57
VWA8	39106.9	27838	26739.6	37159.2	37061.2	41753.3	43770.5	34210.3	27683.4	27293.3	28963.9	34784.2	38645.3	38493.3	26566.5	24194.8	28296.8	26614.1	A3KMH1	von Willebrand factor A domain-containing protein 8	>A3KMH1 von Willebrand factor A domain-containing protein 8 OS=Homo sapiens OX=9606 GN=VWA8 PE=1 SV=2	29	36	22.1	214.82
SBNO1	385.001	586.67	2049.24	2591.59	706.105	644.924	605.553	830.875	1760.55	1588.38	1967.34	787.844	646.312	516.252	2077.51	1716.14	1770.77	1606.37	A3KN83	Protein strawberry notch homolog 1	>A3KN83 Protein strawberry notch homolog 1 OS=Homo sapiens OX=9606 GN=SBNO1 PE=1 SV=1	7	7	6.7	154.31
GTPBP10	7311.6	12387.3	18197.4	23283.5	10745.3	15899.2	12338.8	11471.6	17393.9	16589.6	16189.5	12003.1	10470.3	9769.21	18586.7	14493	19684.6	14949.4	A4D1E9	GTP-binding protein 10	>A4D1E9 GTP-binding protein 10 OS=Homo sapiens OX=9606 GN=GTPBP10 PE=1 SV=1	7	9	23	42.932
WDR91	792.27	1093.18	1081.36	809.616	994.09	714.067	985.802	1027.79	1260.72	1129.59	1235.85	1049.38	1164.72	945.902	1222.67	1649	970.698	998.709	A4D1P6	WD repeat-containing protein 91	>A4D1P6 WD repeat-containing protein 91 OS=Homo sapiens OX=9606 GN=WDR91 PE=1 SV=2	2	5	9	83.343
TMEM189	3914.01	3588.2	1441.87	1113.46	3666.6	3637.4	4056.7	3573.51	1703.53	1583.65	1588.38	3814.03	4434.23	3432.92	1399.41	1286.47	1346.09	1451.4	A5PLL7	Transmembrane protein 189	>A5PLL7 Transmembrane protein 189 OS=Homo sapiens OX=9606 GN=TMEM189 PE=1 SV=3	1	3	14.8	31.135
CNOT1	60082.5	79574.4	90507.3	75182.4	71121.9	76359.3	71291.4	77232	87502.8	78127.6	90895.4	74457.9	70470.8	67054.7	82375.7	79667.3	90168.9	83567.4	A5YKK6	CCR4-NOT transcription complex subunit 1	>A5YKK6 CCR4-NOT transcription complex subunit 1 OS=Homo sapiens OX=9606 GN=CNOT1 PE=1 SV=2	42	56	27.9	266.94
MAP1LC3B;MAP1LC3B2	9629.99	6716.9	14465.8	10941.8	8001.88	6904.05	9543.29	7830.69	14200.7	15539	13561.2	9286.23	8810.21	9743.54	12835.7	19024.4	13534.4	15049.7	Q9GZQ8	Microtubule-associated proteins 1A/1B light chain 3B;Microtubule-associated proteins 1A/1B light chain 3 beta 2	>Q9GZQ8 Microtubule-associated proteins 1A/1B light chain 3B OS=Homo sapiens OX=9606 GN=MAP1LC3B PE=1 SV=3;>A6NCE7 Microtubule-associated proteins 1A/1B light chain 3 beta 2 OS=Homo sapiens OX=9606 GN=MAP1LC3B2 PE=2 SV=1	1	3	22.4	14.688
PGP	23836	32427	18364.6	8768.8	31806.8	22094.2	27095.4	35070.5	13113.6	15665.4	12164.6	29843.4	28587.3	30551.4	9058.24	14074.7	11569.8	12775.3	A6NDG6	Phosphoglycolate phosphatase	>A6NDG6 Glycerol-3-phosphate phosphatase OS=Homo sapiens OX=9606 GN=PGP PE=1 SV=1	8	8	31.2	34.006
RCCD1	361.125	400.011	777.42	328.274	492.673	289.634	382.171	489.708	606.048	369.173	303.402	505.993	193.866	348.536	421.782	560.134	578.765	619.665	A6NED2	RCC1 domain-containing protein 1	>A6NED2 RCC1 domain-containing protein 1 OS=Homo sapiens OX=9606 GN=RCCD1 PE=1 SV=1	3	3	10.6	40.078
TUBAL3	8115.25	12921.2	13668.6	6448.38	13214.8	7790.99	10319.1	14229	10002.7	13368.1	9348.58	13393.9	11887.3	11956.8	8275.63	12099.7	11752.1	10646.4	A6NHL2	Tubulin alpha chain-like 3	>A6NHL2 Tubulin alpha chain-like 3 OS=Homo sapiens OX=9606 GN=TUBAL3 PE=1 SV=2	1	5	10.3	49.908
FBLL1	4144.14	5159.54	5076.02	8659.24	5166.97	6975.34	5995.26	5507.94	6351.28	6276.98	6266.46	5305.51	5470.77	5210	7496.91	4494.33	5828.44	5426.47	A6NHQ2	rRNA/tRNA 2-O-methyltransferase fibrillarin-like protein 1	>A6NHQ2 rRNA/tRNA 2-O-methyltransferase fibrillarin-like protein 1 OS=Homo sapiens OX=9606 GN=FBLL1 PE=3 SV=2	1	3	11.1	34.803
SMCHD1	45232.5	60994.1	53041.8	91576.7	54294.4	61009.6	50561.8	58160.1	50551.3	74598.5	52261.3	53089.4	57516	56572.9	63348.2	48080.9	52777.2	43386.4	A6NHR9	Structural maintenance of chromosomes flexible hinge domain-containing protein 1	>A6NHR9 Structural maintenance of chromosomes flexible hinge domain-containing protein 1 OS=Homo sapiens OX=9606 GN=SMCHD1 PE=1 SV=2	40	47	27.7	226.37
UNC119B	8222.28	5238.36	1060.25	1108.25	3758.56	4139.45	3458.56	3657.48	1173.09	1299.29	988.606	5045.04	4889.43	5624.71	1071.86	1306	1093.25	1119.51	A6NIH7	Protein unc-119 homolog B	>A6NIH7 Protein unc-119 homolog B OS=Homo sapiens OX=9606 GN=UNC119B PE=1 SV=1	3	3	12	28.136
METTL15	1876.6	1967.34	1398.64	2113.28	1998.31	2857.9	2151.21	2234.1	1530.36	1395.63	1113.37	2330.93	1997.47	1872.16	1714.28	1023.64	1940.24	956.26	A6NJ78	Probable methyltransferase-like protein 15	>A6NJ78 Probable methyltransferase-like protein 15 OS=Homo sapiens OX=9606 GN=METTL15 PE=1 SV=1	2	4	12.8	46.121
RGPD3;RGPD4	2545.07	3904.06	5071.38	6119.89	3371.71	4814.82	3538.68	3258	5283.05	4624.17	5564.21	3313.44	2923.01	3129.39	5559.43	4428.12	4917.54	4849.19	A6NKT7	RanBP2-like and GRIP domain-containing protein 3;RanBP2-like and GRIP domain-containing protein 4	>A6NKT7 RanBP2-like and GRIP domain-containing protein 3 OS=Homo sapiens OX=9606 GN=RGPD3 PE=3 SV=2;>Q7Z3J3 RanBP2-like and GRIP domain-containing protein 4 OS=Homo sapiens OX=9606 GN=RGPD4 PE=2 SV=3	1	40	23.7	197.48
FAM127A;FAM127B;FAM127C	6062.83	8756.79	4953.52	3060.76	9815.35	7942.56	8010.81	8469.98	3537.63	3965.13	3479.95	10406.5	9199.31	9789.2	3872.67	3866.58	4178.03	3720.81	A6ZKI3	Protein FAM127A;Protein FAM127B;Protein FAM127C	>A6ZKI3 Retrotransposon Gag-like protein 8B OS=Homo sapiens OX=9606 GN=RTL8C PE=1 SV=1;>Q9BWD3 Retrotransposon Gag-like protein 8A OS=Homo sapiens OX=9606 GN=RTL8A PE=1 SV=3;>Q17RB0 Retrotransposon Gag-like protein 8B OS=Homo sapiens OX=9606 GN=RTL8B PE=1	5	5	40.7	13.171
POM121C	1852.03	2022.77	3791.36	5732.24	2031.76	2715.32	1581.52	1700.5	3905.05	3638.86	4299.29	1992.93	1836.65	1846.24	5568.07	4202.19	4202.58	4178.73	A8CG34	Nuclear envelope pore membrane protein POM 121C	>A8CG34 Nuclear envelope pore membrane protein POM 121C OS=Homo sapiens OX=9606 GN=POM121C PE=1 SV=3	1	9	10.4	125.09
LYRM9	115.695	277.765	620.43	146.177	316.983	541.862	269.057	337.784	901.528	550.145	883.401	409.898	NA	190.656	966.006	418.716	612.29	792.208	A8MSI8	LYR motif-containing protein 9	>A8MSI8 LYR motif-containing protein 9 OS=Homo sapiens OX=9606 GN=LYRM9 PE=3 SV=2	1	1	12.8	9.3738
SNRPG;SNRPGP15	11542.7	11430.4	5307.87	8325.66	10722.3	13593.6	13197	11597	5830.72	5271.86	6170.86	12491.7	11287.9	10453.1	6279.08	4741.99	5802.54	5114.21	P62308	Small nuclear ribonucleoprotein G;Putative small nuclear ribonucleoprotein G-like protein 15	>P62308 Small nuclear ribonucleoprotein G OS=Homo sapiens OX=9606 GN=SNRPG PE=1 SV=1;>A8MWD9 Putative small nuclear ribonucleoprotein G-like protein 15 OS=Homo sapiens OX=9606 GN=SNRPGP15 PE=5 SV=2	3	4	75	8.496
NUDT19	15937.6	12436.7	5447.35	6343.29	12977.2	23008	18739.2	15481.4	5228.92	5153.48	5614.88	14183.4	15410.5	12903	6198.6	4704.78	5627.34	5338.52	A8MXV4	Nucleoside diphosphate-linked moiety X motif 19, mitochondrial	>A8MXV4 Nucleoside diphosphate-linked moiety X motif 19 OS=Homo sapiens OX=9606 GN=NUDT19 PE=1 SV=1	8	8	32.5	42.233
PTPLA	627.516	273.149	549.293	818.438	466.401	378.356	294.64	555.808	904.414	908.92	1091.43	373.103	244.351	442.95	1099.29	819.416	931.136	796.932	B0YJ81	Very-long-chain (3R)-3-hydroxyacyl-CoA dehydratase 1	>B0YJ81 Very-long-chain (3R)-3-hydroxyacyl-CoA dehydratase 1 OS=Homo sapiens OX=9606 GN=HACD1 PE=1 SV=1	2	2	12.5	32.387
GPR89B;GPR89A	10666.8	10679.2	8208.4	10533.9	9541.39	12260.5	12084.1	10016.4	8131.33	8856.63	8901.86	10146	10194.5	9646.16	9116.91	8372.94	8183.12	9017.46	P0CG08	Golgi pH regulator B;Golgi pH regulator A	>P0CG08 Golgi pH regulator B OS=Homo sapiens OX=9606 GN=GPR89B PE=1 SV=1;>B7ZAQ6 Golgi pH regulator A OS=Homo sapiens OX=9606 GN=GPR89A PE=1 SV=2	4	4	13.8	52.916
WASH3P;WASH2P;WASH1;WASH4P	14661.4	21537.7	13011.9	10934.5	22382.9	18387.5	19569	20181.7	12153.3	12278.3	14854.6	21356.6	21255.1	23131.6	10311.8	13814.7	13918.4	15780.9	C4AMC7	Putative WAS protein family homolog 3;WAS protein family homolog 2;WAS protein family homolog 1;Putative WAS protein family homolog 4	>C4AMC7 Putative WAS protein family homolog 3 OS=Homo sapiens OX=9606 GN=WASH3P PE=1 SV=2;>Q6VEQ5 WAS protein family homolog 2 OS=Homo sapiens OX=9606 GN=WASH2P PE=2 SV=2;>A8K0Z3 WASH complex subunit 1 OS=Homo sapiens OX=9606 GN=WASHC1 PE=1 SV=2;>A8MWX3 Pu	2	9	21.8	49.994
NACA	34303.9	49000.8	62390.1	32510.3	57434.4	40574.3	46408.6	48098.6	47304	59852.6	48631.1	53892	47512.2	49818.1	48205.1	53368.1	56718	52233.1	Q13765	Nascent polypeptide-associated complex subunit alpha;Nascent polypeptide-associated complex subunit alpha, muscle-specific form	>Q13765 Nascent polypeptide-associated complex subunit alpha OS=Homo sapiens OX=9606 GN=NACA PE=1 SV=1;>E9PAV3 Nascent polypeptide-associated complex subunit alpha, muscle-specific form OS=Homo sapiens OX=9606 GN=NACA PE=1 SV=1	7	7	52.1	23.384
LOC102288414	2948.62	4956.48	7710	7806.49	4406.58	5885.08	5529.52	5176.23	6977.48	9567.19	6687.54	5240.48	4187.35	4990.41	11188	6562.61	8682.48	7322.41	E9PRG8		>E9PRG8 Uncharacterized protein C11orf98 OS=Homo sapiens OX=9606 GN=C11orf98 PE=4 SV=2	4	4	29.3	14.234
SLC35A4	9176.38	10430	15121.8	18931.3	10669.8	11748.5	9119.12	9375.48	14960.7	14269.3	16268.8	10808.5	10398.8	8246.24	19012.5	12668.3	17975.1	13962.3	L0R6Q1		>L0R6Q1 SLC35A4 upstream open reading frame protein OS=Homo sapiens OX=9606 GN=SLC35A4 PE=3 SV=1	4	5	54.4	11.133
ASNSD1	5303.8	7266.43	6227.56	2927.81	6000.09	6926.62	5400.49	6998.62	4802.47	6491.98	5032.9	6711.26	6900.84	7292.18	2973.82	4951.74	5676.18	5899.94	L0R819		>L0R819 ASNSD1 upstream open reading frame protein OS=Homo sapiens OX=9606 GN=ASDURF PE=1 SV=1	3	3	29.2	11.25
SMCR7L	3321.63	4992.88	2740.84	3929.97	4550.21	6590.36	4333.37	4412.78	2983.49	2446.05	2758.67	5300.04	4312.5	3852.96	3364.41	1865.22	2704.23	2178.63	L0R8F8		>L0R8F8 MIEF1 upstream open reading frame protein OS=Homo sapiens OX=9606 GN=MIEF1 PE=1 SV=1	2	2	22.9	8.4447
DNASE2	9652.3	8361.75	5346.71	7150.1	8248.71	11364.1	11686.1	7737.48	6690.88	7137.36	7234.45	8744.92	9066.53	8451.79	10156.4	5489.47	7016.86	8006.39	O00115	Deoxyribonuclease-2-alpha	>O00115 Deoxyribonuclease-2-alpha OS=Homo sapiens OX=9606 GN=DNASE2 PE=1 SV=2	3	6	17.8	39.58
AGPS	59121.1	78162	80068.8	113228	70454.2	89555.6	74150.5	72339.9	82878.8	81075.3	88939.3	73639.9	72164.2	63783.3	96259.6	68265.6	86960.1	81117.9	O00116	Alkyldihydroxyacetonephosphate synthase, peroxisomal	>O00116 Alkyldihydroxyacetonephosphate synthase, peroxisomal OS=Homo sapiens OX=9606 GN=AGPS PE=1 SV=1	22	22	44.7	72.911
KIF2A	48857.7	64936	55374.3	47914.7	58855.2	60779.3	57960.8	62567.6	56698	53567.1	53621.7	61273.3	58878	53432.3	53616.8	50581.8	55890.7	56347.1	O00139	Kinesin-like protein KIF2A	>O00139 Kinesin-like protein KIF2A OS=Homo sapiens OX=9606 GN=KIF2A PE=1 SV=3	13	19	25.4	79.954
TK2	7934.12	5577.23	4648.88	7263.53	5547.36	9832.78	8163.69	5429.72	5837.63	6014.8	5991.46	4231.78	5483.63	6368.64	7989.39	5235.22	5052.53	4588.47	O00142	Thymidine kinase 2, mitochondrial	>O00142 Thymidine kinase 2, mitochondrial OS=Homo sapiens OX=9606 GN=TK2 PE=1 SV=4	5	5	21.1	31.004
DDX39A	7098.73	17783.8	26456.7	25344.7	16261.8	16858.9	19340.7	19560.2	21197.5	18096.6	18127.1	13988.1	17426.6	13590.9	19476.3	16679.5	22904.3	17376.4	O00148	ATP-dependent RNA helicase DDX39A	>O00148 ATP-dependent RNA helicase DDX39A OS=Homo sapiens OX=9606 GN=DDX39A PE=1 SV=2	7	21	54.6	49.129
PDLIM1	99421.8	53287.4	41273.4	52266.8	56474.7	79005.4	75059	53829.3	79544.9	47362.7	48507.8	55856.7	52433.8	50965.1	61313.6	33777.4	40220.3	65313	O00151	PDZ and LIM domain protein 1	>O00151 PDZ and LIM domain protein 1 OS=Homo sapiens OX=9606 GN=PDLIM1 PE=1 SV=4	11	16	66.3	36.071
ACOT7	31754.3	33386.3	52625.4	53126.7	31753.8	32234.3	33589.7	36258.1	45721	59718	42472.2	30675.2	32090.6	32713.4	55501.5	52890.8	52082.6	43799.3	O00154	Cytosolic acyl coenzyme A thioester hydrolase	>O00154 Cytosolic acyl coenzyme A thioester hydrolase OS=Homo sapiens OX=9606 GN=ACOT7 PE=1 SV=3	14	16	48.9	41.796
MYO1C	256897	161532	275724	273104	158937	282863	239718	190852	382791	345544	373811	172526	198490	193175	305811	262322	246608	317210	O00159	Unconventional myosin-Ic	>O00159 Unconventional myosin-Ic OS=Homo sapiens OX=9606 GN=MYO1C PE=1 SV=4	54	59	60.2	121.68
SNAP23	25740.2	20935.1	39796.6	48679	20294.4	27923.9	25520.5	20031.7	45094.8	41136	45670.6	20619	23938.9	21651.5	45185.7	36111.8	39110.1	45008.1	O00161	Synaptosomal-associated protein 23	>O00161 Synaptosomal-associated protein 23 OS=Homo sapiens OX=9606 GN=SNAP23 PE=1 SV=1	9	10	68.2	23.354
HAX1	4477.84	6450.57	1921.4	3079.26	5104.2	6187.58	5159.63	5457.31	2010.68	2597.56	2276.7	5443.45	4954.91	5577.23	2898.97	2151.25	2358.73	2054.11	O00165	HCLS1-associated protein X-1	>O00165 HCLS1-associated protein X-1 OS=Homo sapiens OX=9606 GN=HAX1 PE=1 SV=2	5	5	25.1	31.62
AIP	61164.8	59073.1	21725.7	12284.1	59737.4	36267.6	41273.3	55552	20416.4	18424.5	19684	54746	55507.2	54803.4	15622.8	22415	21223.3	20919.8	O00170	AH receptor-interacting protein	>O00170 AH receptor-interacting protein OS=Homo sapiens OX=9606 GN=AIP PE=1 SV=2	11	12	42.1	37.636
GTPBP1	4025.16	4560.48	4705.08	4068.81	4283.36	3262.88	4566.61	4661.59	4797.22	5155.1	4665.66	4232.98	3732.56	4505.8	4392.9	4083.73	4730.68	4061.27	O00178	GTP-binding protein 1	>O00178 GTP-binding protein 1 OS=Homo sapiens OX=9606 GN=GTPBP1 PE=1 SV=3	10	11	24.8	72.453
STXBP3	39507.9	37087.2	56695.3	78693	31370.2	40707.3	35340.6	32953.1	67578.7	57852.7	73620.3	34715.8	34896.9	32998.1	68383.2	71882.8	58338.5	60484.4	O00186	Syntaxin-binding protein 3	>O00186 Syntaxin-binding protein 3 OS=Homo sapiens OX=9606 GN=STXBP3 PE=1 SV=2	20	27	47.8	67.764
ARVCF	7738.65	5995.16	5105.97	6422.57	4742.54	6736.79	4246.51	5488.14	6781.66	2917.55	6678.29	4820.16	5519.59	4593.37	4677.71	4144.87	4734.87	4581.49	O00192	Armadillo repeat protein deleted in velo-cardio-facial syndrome	>O00192 Armadillo repeat protein deleted in velo-cardio-facial syndrome OS=Homo sapiens OX=9606 GN=ARVCF PE=1 SV=1	10	15	21.1	104.64
SMAP	10979.8	18135.6	10798.3	5529.16	28642.3	15564.4	19061.1	16404	9200.69	9335.29	7644.78	16225.6	15233.8	18634.4	12179.1	9775.9	10076.2	12040.5	O00193	Small acidic protein	>O00193 Small acidic protein OS=Homo sapiens OX=9606 GN=SMAP PE=1 SV=1	3	3	25.1	20.332
RAB27B	1192.01	6190.75	13383.2	16523.5	4540.66	2609.9	3524.2	3921.52	12937.8	22630.4	11846.5	5214.47	6248.58	3443.94	13872.8	10985.5	15093.7	11690.9	O00194	Ras-related protein Rab-27B	>O00194 Ras-related protein Rab-27B OS=Homo sapiens OX=9606 GN=RAB27B PE=1 SV=4	4	6	38.1	24.608
AP3B1	128708	154736	121467	82421.1	158188	141285	154271	148828	122985	128414	119091	150210	146825	151909	115567	118951	121870	124177	O00203	AP-3 complex subunit beta-1	>O00203 AP-3 complex subunit beta-1 OS=Homo sapiens OX=9606 GN=AP3B1 PE=1 SV=3	29	39	38.8	121.32
LGALS8	5816.37	6060.12	4132.49	5900.35	6597.34	6912.3	7028.93	6861.62	4158.15	4516.75	4113.29	8756.9	7204.17	7699.87	4120.45	4901.93	4045.17	4861.11	O00214	Galectin-8	>O00214 Galectin-8 OS=Homo sapiens OX=9606 GN=LGALS8 PE=1 SV=4	8	8	27.4	35.808
NDUFS8	15557.8	16453.3	27447.8	43714.9	14409.6	22330.9	16796.1	16435.2	32675.6	34834.9	33550.9	15258.2	15329	14727	39624.2	26040.3	31322	29578.2	O00217	NADH dehydrogenase [ubiquinone] iron-sulfur protein 8, mitochondrial	>O00217 NADH dehydrogenase [ubiquinone] iron-sulfur protein 8, mitochondrial OS=Homo sapiens OX=9606 GN=NDUFS8 PE=1 SV=1	6	6	32.4	23.705
NFKBIE	925.685	664.448	1421.21	582.879	891.65	748.234	374.209	808.25	1202.12	888.435	1081.65	516.278	683.877	875.568	1022.46	992.902	1046.02	1137.1	O00221	NF-kappa-B inhibitor epsilon	>O00221 NF-kappa-B inhibitor epsilon OS=Homo sapiens OX=9606 GN=NFKBIE PE=1 SV=3	1	2	8.6	52.863
PSMD11	90640.4	123499	99312	81790.9	117819	110108	113851	119374	90205.3	93974.9	92375.6	121479	114536	113406	87727.9	89052.3	96612.3	92740.4	O00231	26S proteasome non-ATPase regulatory subunit 11	>O00231 26S proteasome non-ATPase regulatory subunit 11 OS=Homo sapiens OX=9606 GN=PSMD11 PE=1 SV=3	26	26	66.1	47.463
PSMD12	74443.9	101506	150589	119241	100224	92189.7	93360.1	100047	135413	140009	137568	96812.3	97447	96522.1	132424	130115	154197	143773	O00232	26S proteasome non-ATPase regulatory subunit 12	>O00232 26S proteasome non-ATPase regulatory subunit 12 OS=Homo sapiens OX=9606 GN=PSMD12 PE=1 SV=3	24	28	66	52.904
PSMD9	33246.8	37345	46520.6	22082.1	43786.8	27495.4	38521.6	45874.5	32377.3	43918.1	31694.4	38867.6	38874.4	44014	28200.7	36154.6	36943.9	32712.5	O00233	26S proteasome non-ATPase regulatory subunit 9	>O00233 26S proteasome non-ATPase regulatory subunit 9 OS=Homo sapiens OX=9606 GN=PSMD9 PE=1 SV=3	11	11	43.9	24.682
ATOX1	5192.52	6469.86	17606.2	8152.06	7545.41	5870.86	5062.79	7873.76	11806.1	24017	12687.1	7712.26	5493.27	6218.81	9694.15	11081.4	14515	12292	O00244	Copper transport protein ATOX1	>O00244 Copper transport protein ATOX1 OS=Homo sapiens OX=9606 GN=ATOX1 PE=1 SV=1	5	5	76.5	7.4016
MEN1	1928.52	3817.42	2642.36	3428.08	2966.4	4287.45	2664.11	3685.67	2418.86	1878.89	2229.12	3001.97	3220.31	2561.21	2887.39	2001.94	2137.98	2176.95	O00255	Menin	>O00255 Menin OS=Homo sapiens OX=9606 GN=MEN1 PE=1 SV=4	5	5	10.6	68.023
PGRMC1	41918.1	38745.4	37866.6	48187.1	32100	42345.1	33743.2	37985.6	37555.8	28310.8	40257.9	30959.2	35983.7	36710.4	36886.3	41952.5	35740.9	35917.2	O00264	Membrane-associated progesterone receptor component 1	>O00264 Membrane-associated progesterone receptor component 1 OS=Homo sapiens OX=9606 GN=PGRMC1 PE=1 SV=3	10	11	62.1	21.671
SUPT5H	25299.3	38535.7	45668.8	51220	39073.6	47906.9	37291.1	40728	47868.1	45245.9	49197.7	40745	37442.1	34847.6	50900.3	37830.3	47699.2	44617	O00267	Transcription elongation factor SPT5	>O00267 Transcription elongation factor SPT5 OS=Homo sapiens OX=9606 GN=SUPT5H PE=1 SV=1	30	30	34.4	121
DFFA	11993.5	25547.1	28780.9	18401.7	27536.6	22278.6	15191.2	27247.6	27154.3	25277.2	26480.9	27462.9	27000.3	26095.4	22663	23595	29512.1	26649	O00273	DNA fragmentation factor subunit alpha	>O00273 DNA fragmentation factor subunit alpha OS=Homo sapiens OX=9606 GN=DFFA PE=1 SV=1	11	11	38.1	36.521
HIP1	22221.2	18194.7	18546.5	17312	13460.3	13245.9	15699.2	14683.7	14865.4	9520.54	15295.2	14529.8	18301.4	16971.4	13979.8	19666.9	16704.5	15908.8	O00291	Huntingtin-interacting protein 1	>O00291 Huntingtin-interacting protein 1 OS=Homo sapiens OX=9606 GN=HIP1 PE=1 SV=5	22	23	28	116.22
CLIC1	75212.7	96753.2	129203	54661.5	118925	65703.5	96222.9	115810	81480.4	140563	71080.9	111404	102465	107960	78997.9	110296	98203.8	91264.9	O00299	Chloride intracellular channel protein 1	>O00299 Chloride intracellular channel protein 1 OS=Homo sapiens OX=9606 GN=CLIC1 PE=1 SV=4	16	16	83.4	26.922
EIF3F	41224.9	60660.2	76216.3	49423	61335.1	53817.4	61450.1	68053.6	71384.1	79087.7	70829.8	62508.9	57600.4	57659.4	62659.1	63326.3	76979.3	73623.9	O00303	Eukaryotic translation initiation factor 3 subunit F	>O00303 Eukaryotic translation initiation factor 3 subunit F OS=Homo sapiens OX=9606 GN=EIF3F PE=1 SV=1	11	12	41.2	37.563
WWP2	2183.75	3942.87	2889.28	3328.07	3375.46	3966.69	3918.68	3563.67	3238.43	3913.82	3280.82	4140.91	4325.15	3453.75	2800.09	2144.66	2990.12	2890.22	O00308	NEDD4-like E3 ubiquitin-protein ligase WWP2	>O00308 NEDD4-like E3 ubiquitin-protein ligase WWP2 OS=Homo sapiens OX=9606 GN=WWP2 PE=1 SV=2	4	7	10.2	98.911
PDHX	34820.4	26808.8	19287.7	29024	26655.7	39378.8	28953.6	24574.8	23198.5	23287.5	23515.1	27663.1	26974.2	25425.6	27551.3	19315.6	22135	21619.8	O00330	Pyruvate dehydrogenase protein X component, mitochondrial	>O00330 Pyruvate dehydrogenase protein X component, mitochondrial OS=Homo sapiens OX=9606 GN=PDHX PE=1 SV=3	14	14	37.5	54.122
MATN2	47212.5	18791.2	30283.7	26168	16286.4	23908	23225.5	23706.2	31186.2	13954.9	28555	16267.7	21496.2	20383.4	22264.2	20511.7	30092.6	20694.5	O00339	Matrilin-2	>O00339 Matrilin-2 OS=Homo sapiens OX=9606 GN=MATN2 PE=1 SV=4	12	13	16.8	106.84
QSOX1	36999.5	18894.9	16832.6	33585.6	18572.6	43826.8	31655.4	21897.1	20714.7	28919.9	20349.2	24526.1	23398.5	22328.6	38614.9	14857.1	18279.3	18184.6	O00391	Sulfhydryl oxidase 1	>O00391 Sulfhydryl oxidase 1 OS=Homo sapiens OX=9606 GN=QSOX1 PE=1 SV=3	16	16	25.2	82.577
DCTN6	10898	9827.16	9434.7	8108.56	10436.4	9263.01	9797.25	8991.71	8478.54	9797.05	8967.94	10355.9	11685	10859.7	8480.2	9222.81	9481.46	8819.02	O00399	Dynactin subunit 6	>O00399 Dynactin subunit 6 OS=Homo sapiens OX=9606 GN=DCTN6 PE=1 SV=1	4	7	45.8	20.747
SLC33A1	18376.9	13279.1	18575.1	32744	13841.3	15117.5	15530.7	11836.4	21427.5	22048.3	20833.9	14021.9	16144.5	15230.9	28973	27666.3	21979.7	23980.7	O00400	Acetyl-coenzyme A transporter 1	>O00400 Acetyl-coenzyme A transporter 1 OS=Homo sapiens OX=9606 GN=SLC33A1 PE=1 SV=1	9	9	17.7	60.908
WASL	11211.9	14195	7607.01	4112.72	13891.7	11152.1	12373.6	13789.9	6456.93	5155.23	6093.06	12534.1	13925.6	14455.7	5070.84	7560.28	6381.99	6374.8	O00401	Neural Wiskott-Aldrich syndrome protein	>O00401 Neural Wiskott-Aldrich syndrome protein OS=Homo sapiens OX=9606 GN=WASL PE=1 SV=2	7	9	18.6	54.826
IPO5	144330	179513	304077	170207	178531	150093	177308	192387	240075	308549	227661	186782	168213	171664	220668	236435	289715	246268	O00410	Importin-5	>O00410 Importin-5 OS=Homo sapiens OX=9606 GN=IPO5 PE=1 SV=4	42	52	59.3	123.63
POLRMT	3419.76	4192.93	5894.96	7803.64	4479.43	4651.42	4573.85	4713.53	5704.61	7828.31	5353.8	4599.56	4316.52	3551.74	7432.37	5161.96	6596.11	5538.69	O00411	DNA-directed RNA polymerase, mitochondrial	>O00411 DNA-directed RNA polymerase, mitochondrial OS=Homo sapiens OX=9606 GN=POLRMT PE=1 SV=2	3	10	9.5	138.62
EEF2K	5704.3	11568.4	7252.91	6112.16	11978.1	7497.48	11526.3	12024.1	8127.57	9640.2	7387.85	10678.6	11358.4	12221.1	5881.67	7513.02	7346.76	8452.69	O00418	Eukaryotic elongation factor 2 kinase	>O00418 Eukaryotic elongation factor 2 kinase OS=Homo sapiens OX=9606 GN=EEF2K PE=1 SV=2	8	8	12	82.143
SAP18	45863.3	68675.4	56826.3	94109.6	58704.1	79184.3	64687.3	68192.7	61159.3	55293.8	65233	59390.8	62947.8	56132.1	59370.1	46346.3	57975.1	50384.7	O00422	Histone deacetylase complex subunit SAP18	>O00422 Histone deacetylase complex subunit SAP18 OS=Homo sapiens OX=9606 GN=SAP18 PE=1 SV=1	12	12	69.3	17.561
EML1	13665.5	24499.8	20730.8	12067.2	20188.4	14344.1	18368.5	19785.8	26834.2	29986.1	22860.4	18931.5	16330	15761.4	14357.3	15545.8	21725.2	28375.3	O00423	Echinoderm microtubule-associated protein-like 1	>O00423 Echinoderm microtubule-associated protein-like 1 OS=Homo sapiens OX=9606 GN=EML1 PE=1 SV=3	11	16	20.4	89.86
IGF2BP3	55048.4	65250.5	63135.1	105243	63040.1	94520.2	84775.5	69016.9	131792	152009	113584	68923.3	50820.7	45219.1	133352	48486.6	101754	104465	O00425	Insulin-like growth factor 2 mRNA-binding protein 3	>O00425 Insulin-like growth factor 2 mRNA-binding protein 3 OS=Homo sapiens OX=9606 GN=IGF2BP3 PE=1 SV=2	22	29	53.4	63.704
DNM1L	54642.1	74874.5	77303.4	46833.2	75432.2	58483.8	64784.6	68271.9	67907.6	81034.8	62549.2	69933	71463.2	70033.1	62491.1	72823.5	73441.9	67784.3	O00429	Dynamin-1-like protein	>O00429 Dynamin-1-like protein OS=Homo sapiens OX=9606 GN=DNM1L PE=1 SV=2	34	34	55	81.876
RTCA	28720	34325	27007.9	15025.5	40078.5	25417.3	32179.5	35164	26121.4	31263.2	23646.4	42969.9	37620.9	38985	23659.7	28641.7	28947	30584.9	O00442	RNA 3-terminal phosphate cyclase	>O00442 RNA 3-terminal phosphate cyclase OS=Homo sapiens OX=9606 GN=RTCA PE=1 SV=1	12	12	37.4	39.336
PIK3C2A	40210.4	38430.8	34514.4	45969.3	36796.4	55658.8	40311.1	40431.7	34748.4	33290.1	35807.5	40365.1	40620	37266.3	42343.1	30642.1	33778.9	33860.9	O00443	Phosphatidylinositol 4-phosphate 3-kinase C2 domain-containing subunit alpha	>O00443 Phosphatidylinositol 4-phosphate 3-kinase C2 domain-containing subunit alpha OS=Homo sapiens OX=9606 GN=PIK3C2A PE=1 SV=2	23	35	22.8	190.68
PIK3R2	3348.59	5241.61	3019.6	2957.69	4951.01	4758.49	4846.15	4866.37	3429.71	3179.6	3519.24	4871.5	5384.4	4872.56	2580.85	2485.81	3270.28	3350.33	O00459	Phosphatidylinositol 3-kinase regulatory subunit beta	>O00459 Phosphatidylinositol 3-kinase regulatory subunit beta OS=Homo sapiens OX=9606 GN=PIK3R2 PE=1 SV=2	9	10	17.3	81.544
GOLIM4	62872.5	32180	18880.8	19793.8	32009.6	27414.7	33758.2	29664.9	16730.9	12857	16564	31710.6	38233.5	40547.5	19596	30701.1	17078.9	19551.2	O00461	Golgi integral membrane protein 4	>O00461 Golgi integral membrane protein 4 OS=Homo sapiens OX=9606 GN=GOLIM4 PE=1 SV=1	22	22	37.1	81.879
MANBA	5977.05	4663.16	2482.55	5153.71	5374.54	4702.8	5804.07	4556.5	3326.86	3155.93	3218.96	7643.46	5582.86	5769.33	5718.49	3892.59	4251.68	4900.29	O00462	Beta-mannosidase	>O00462 Beta-mannosidase OS=Homo sapiens OX=9606 GN=MANBA PE=1 SV=3	12	12	16.3	100.89
AGRN	91095.9	68612.7	51239.6	82856.1	62907.1	80633	72015.2	67901.2	66145.3	45330.4	62515.7	60472.4	65338.3	51100.7	58319.5	35628.8	50501.4	54647	O00468	Agrin;Agrin N-terminal 110 kDa subunit;Agrin C-terminal 110 kDa subunit;Agrin C-terminal 90 kDa fragment;Agrin C-terminal 22 kDa fragment	>O00468 Agrin OS=Homo sapiens OX=9606 GN=AGRN PE=1 SV=6	43	43	29.6	217.32
PLOD2	202984	185201	84048.4	393221	208588	169920	170756	167279	82711.8	103014	121258	312947	196991	278577	189792	153829	149616	107430	O00469	Procollagen-lysine,2-oxoglutarate 5-dioxygenase 2	>O00469 Procollagen-lysine,2-oxoglutarate 5-dioxygenase 2 OS=Homo sapiens OX=9606 GN=PLOD2 PE=1 SV=2	31	31	44.2	84.685
EXOC5	46715.8	35894.1	49496.4	32428.9	36136.4	34538.1	37414.7	33858.8	51575.5	55133.5	49899.1	34690.1	34465	37638.2	46163.4	55388.1	44888.6	49901.3	O00471	Exocyst complex component 5	>O00471 Exocyst complex component 5 OS=Homo sapiens OX=9606 GN=EXOC5 PE=1 SV=1	17	24	33.5	81.852
ELL2	316.002	401.059	367.604	NA	425.288	501.786	494.361	462.584	347.877	171.061	333.615	717.06	550.332	614.178	310.473	244.247	316.809	195.025	O00472	RNA polymerase II elongation factor ELL2	>O00472 RNA polymerase II elongation factor ELL2 OS=Homo sapiens OX=9606 GN=ELL2 PE=1 SV=2	5	5	9.8	72.324
HMGN4	12377.4	15967.7	7676.3	10391.8	14587.9	25544.9	27190.2	18836.9	6596.25	5616.66	6201.7	18315.4	22341.9	23897.1	14216.9	10676.7	6797.79	6463.34	O00479	High mobility group nucleosome-binding domain-containing protein 4	>O00479 High mobility group nucleosome-binding domain-containing protein 4 OS=Homo sapiens OX=9606 GN=HMGN4 PE=1 SV=3	3	4	34.4	9.5388
NDUFA4	62354.6	69798.6	37356.1	62845.4	68268.7	101044	67697.3	65527.1	49430.1	39549.9	46776.4	61073.1	75673.6	67070.5	46822.3	31799	41987.8	34189.4	O00483	Cytochrome c oxidase subunit NDUFA4	>O00483 Cytochrome c oxidase subunit NDUFA4 OS=Homo sapiens OX=9606 GN=NDUFA4 PE=1 SV=1	5	5	55.6	9.3697
PSMD14	54164.1	66817.1	65695.2	50612.2	68001.3	59809.6	67678.6	66146.1	57586.6	63771.1	61873.3	78118.6	64482.6	62872.4	58512.2	55607.7	68551.3	62884.5	O00487	26S proteasome non-ATPase regulatory subunit 14	>O00487 26S proteasome non-ATPase regulatory subunit 14 OS=Homo sapiens OX=9606 GN=PSMD14 PE=1 SV=1	9	12	43.5	34.577
BIN1	42810.4	45427.7	35440	26745.3	43903.1	38521.9	36249.1	40508.5	40893.2	63086.2	30104	38751.3	48319.7	46947.5	32292.2	34059.4	36128.8	43068.8	O00499	Myc box-dependent-interacting protein 1	>O00499 Myc box-dependent-interacting protein 1 OS=Homo sapiens OX=9606 GN=BIN1 PE=1 SV=1	13	18	40.6	64.699
KPNA3	16185.9	18048.9	40660.6	59300.3	19800.9	13777.1	20103.2	17150.1	37358.1	65336.2	38790	18181.9	16724.9	19863.8	43986.8	42754.5	44078.6	42744.6	O00505	Importin subunit alpha-4	>O00505 Importin subunit alpha-4 OS=Homo sapiens OX=9606 GN=KPNA3 PE=1 SV=2	8	15	40.9	57.81
STK25	4636.66	5420.09	662.61	606.094	5496.6	4533.79	5298.78	4765.72	675.901	1059.75	752.186	5384.92	6057.75	5722.82	842.549	1183.85	533.32	1237.77	O00506	Serine/threonine-protein kinase 25	>O00506 Serine/threonine-protein kinase 25 OS=Homo sapiens OX=9606 GN=STK25 PE=1 SV=1	6	10	23	48.111
VWA5A	1612.21	2643.28	2738.61	1516.15	3050.74	1892.24	1684.85	2509.78	2311.19	2992.12	2657.69	2441.14	3095.97	2160.18	2135.79	3215.84	2552.23	3058.71	O00534	von Willebrand factor A domain-containing protein 5A	>O00534 von Willebrand factor A domain-containing protein 5A OS=Homo sapiens OX=9606 GN=VWA5A PE=2 SV=2	3	7	12.8	86.488
PES1	39360.5	63236.8	64048.7	108561	62854.1	94712.8	70526.4	69130.8	76090.3	85990.4	76854	67557.6	65378.5	59390.2	97964.4	55984.5	76592.7	63564.1	O00541	Pescadillo homolog	>O00541 Pescadillo homolog OS=Homo sapiens OX=9606 GN=PES1 PE=1 SV=1	19	22	36.9	68.002
EBAG9	1557.11	2141.59	1354.91	2326.31	1885.42	2669.91	2091.68	1800.79	1789.06	1458.98	1687.5	2143.7	2361.55	1920.37	1935.02	1400.54	1755.57	1627.3	O00559	Receptor-binding cancer antigen expressed on SiSo cells	>O00559 Receptor-binding cancer antigen expressed on SiSo cells OS=Homo sapiens OX=9606 GN=EBAG9 PE=1 SV=1	2	2	20.2	24.377
SDCBP	5980.37	7190.15	7550.43	4801.02	7182.85	6546.5	6385.12	7092.79	6367.02	5953.75	6452.28	6693.46	5973.38	6183.32	6346.16	4987.68	6487.21	5440.49	O00560	Syntenin-1	>O00560 Syntenin-1 OS=Homo sapiens OX=9606 GN=SDCBP PE=1 SV=1	6	9	49.7	32.444
PITPNM1	5252.67	6072.41	6075.69	5428.95	4742.15	5509.27	5392.62	5247.13	5915.91	6881.13	5740.26	4900.26	4878.38	4290.93	5246.39	5971.84	6259.18	6155.15	O00562	Membrane-associated phosphatidylinositol transfer protein 1	>O00562 Membrane-associated phosphatidylinositol transfer protein 1 OS=Homo sapiens OX=9606 GN=PITPNM1 PE=1 SV=4	11	12	14.2	134.85
MPHOSPH10	28389.4	42766.8	30005.3	46390.1	43336	63291.4	49111.7	47838.3	29888.3	33508.5	30814.2	45434.3	44629.6	40415.5	37626.9	25830	30764	27379.5	O00566	U3 small nucleolar ribonucleoprotein protein MPP10	>O00566 U3 small nucleolar ribonucleoprotein protein MPP10 OS=Homo sapiens OX=9606 GN=MPHOSPH10 PE=1 SV=2	10	18	28.5	78.863
NOP56	75945.7	90040.7	100869	188115	79131.4	122944	95641.3	96608.7	133821	127272	139048	83567.7	87204.1	77812.6	162341	96275.1	120743	113638	O00567	Nucleolar protein 56	>O00567 Nucleolar protein 56 OS=Homo sapiens OX=9606 GN=NOP56 PE=1 SV=4	24	27	57.7	66.049
DDX3X	277121	300626	191097	156941	293023	288487	314083	300032	196048	192486	185712	311646	309215	291658	178556	184685	187954	183540	O00571	ATP-dependent RNA helicase DDX3X	>O00571 ATP-dependent RNA helicase DDX3X OS=Homo sapiens OX=9606 GN=DDX3X PE=1 SV=3	12	37	61.3	73.243
RNASET2	2913.83	2503.25	4694.59	8187.43	2428.68	2767.8	1972.25	2139.09	6922.82	8461.8	7217.53	2910.58	2082.32	2475.46	9332.58	6952.29	6569.04	7048.24	O00584	Ribonuclease T2	>O00584 Ribonuclease T2 OS=Homo sapiens OX=9606 GN=RNASET2 PE=1 SV=2	5	5	24.2	29.48
PODXL	9839.01	10828	7418.84	8494.99	9636.98	20840.9	26243.1	11953.8	9422.84	6886.54	10677.3	13342.3	15236.8	11007.3	11084.9	5911.17	8162.5	5793.75	O00592	Podocalyxin	>O00592 Podocalyxin OS=Homo sapiens OX=9606 GN=PODXL PE=1 SV=2	7	7	13.1	58.635
CYR61	82386.1	47722.2	63737.2	152483	49096.8	93281.6	87613.3	50081.6	65269.8	60288.6	64270.8	56060.4	55001	61434.7	86379.9	49251.6	74182.8	51238.7	O00622	Protein CYR61	>O00622 Protein CYR61 OS=Homo sapiens OX=9606 GN=CYR61 PE=1 SV=1	18	21	57.5	42.026
KPNA4	25976.5	41653.3	9353.97	6788.27	34986.8	28096.4	34172.5	34773	8118.83	8185.28	8838.42	37392.4	31648.7	34252.9	8291.49	7896.35	9684.43	9183.18	O00629	Importin subunit alpha-3	>O00629 Importin subunit alpha-3 OS=Homo sapiens OX=9606 GN=KPNA4 PE=1 SV=1	8	14	40.7	57.886
PPP6C	40615.4	49186.4	31294.5	18178.3	52289.7	36859.4	46659.5	48117.8	26445	28439.9	26092.3	51663.8	45117.7	48049.7	21346.8	28615.1	31066.8	28516.3	O00743	Serine/threonine-protein phosphatase 6 catalytic subunit;Serine/threonine-protein phosphatase 6 catalytic subunit, N-terminally processed	>O00743 Serine/threonine-protein phosphatase 6 catalytic subunit OS=Homo sapiens OX=9606 GN=PPP6C PE=1 SV=1	11	12	43.6	35.144
NME4	6318.19	3758.97	2229.59	4090.77	3382.31	5195.49	4946.98	3657.96	3026.7	4883.04	3225.92	3786.3	3351.69	3166.69	3610.29	2427.56	3215.06	3230.47	O00746	Nucleoside diphosphate kinase, mitochondrial	>O00746 Nucleoside diphosphate kinase, mitochondrial OS=Homo sapiens OX=9606 GN=NME4 PE=1 SV=1	3	3	24.6	20.658
CES2	7722.98	7522.28	5309.59	8218.33	8369.48	9012.54	11434.4	8437.23	8226.49	5453.38	10087	8627.34	8519.94	7579.11	8867.15	7964.3	7795.22	6860.2	O00748	Cocaine esterase	>O00748 Cocaine esterase OS=Homo sapiens OX=9606 GN=CES2 PE=1 SV=1	6	6	12.3	61.806
MAN2B1	94460.8	60792.8	42504.2	70844.4	52916.2	79467.8	87081.7	53805.3	46887.7	56151.7	50789.9	59673.1	62047.9	58916.6	77793.5	60291.6	49389.3	50011.8	O00754	Lysosomal alpha-mannosidase;Lysosomal alpha-mannosidase A peptide;Lysosomal alpha-mannosidase B peptide;Lysosomal alpha-mannosidase C peptide;Lysosomal alpha-mannosidase D peptide;Lysosomal alpha-mannosidase E peptide	>O00754 Lysosomal alpha-mannosidase OS=Homo sapiens OX=9606 GN=MAN2B1 PE=1 SV=3	20	21	23.6	113.74
UBE2C	544.921	1262.95	3803.89	2090.71	1521.56	1584.33	692.772	2087.03	1666.18	1267.24	1097.25	2156.88	1666.12	966.868	2489.51	2155.99	2686.9	1389.33	O00762	Ubiquitin-conjugating enzyme E2 C	>O00762 Ubiquitin-conjugating enzyme E2 C OS=Homo sapiens OX=9606 GN=UBE2C PE=1 SV=1	3	3	17.9	19.652
PDXK	24469.4	34092.5	20393.2	11085.4	38170.7	23013.5	29560.1	38706.6	19922.3	18110.1	19151.8	35195	34334.5	34405.5	15006.7	22396.6	18946.8	24828.9	O00764	Pyridoxal kinase	>O00764 Pyridoxal kinase OS=Homo sapiens OX=9606 GN=PDXK PE=1 SV=1	9	15	48.4	35.102
SCD	6088.06	2144.85	20819.2	8023.38	2233.13	2777.8	1596.12	4520.39	19046.8	5737.47	23554.7	2280.61	3805.48	4002.06	6864.09	12995.3	15817.3	27314	O00767	Acyl-CoA desaturase	>O00767 Acyl-CoA desaturase OS=Homo sapiens OX=9606 GN=SCD PE=1 SV=2	1	4	10.9	41.522
PPAP2A	14118.3	8121.45	3755.57	4381.25	6661.93	4201.84	5145.28	5251.21	4076.55	3714.17	4615.87	5330.33	9135.23	10956.2	3759.68	12263.8	3727.57	4779.85	O14494	Lipid phosphate phosphohydrolase 1	>O14494 Phospholipid phosphatase 1 OS=Homo sapiens OX=9606 GN=PLPP1 PE=1 SV=1	3	3	13.7	32.156
PPAP2B	9609.94	13356.2	4360.84	2630.62	14069.9	6093.26	17720.8	10324.3	4156.32	5213.44	4775.44	12122.4	19288.5	28982.9	3816.53	21667.3	4192.53	6047.93	O14495	Lipid phosphate phosphohydrolase 3	>O14495 Phospholipid phosphatase 3 OS=Homo sapiens OX=9606 GN=PLPP3 PE=1 SV=1	9	9	28.6	35.116
ARID1A	22537.3	38046.4	32901.6	50063.3	33031.3	44747.1	32821	34393.9	33801.2	26378.6	33842.6	30757.3	33338.1	29701.2	36677	26681.7	32758.2	27202.8	O14497	AT-rich interactive domain-containing protein 1A	>O14497 AT-rich interactive domain-containing protein 1A OS=Homo sapiens OX=9606 GN=ARID1A PE=1 SV=3	22	28	16.9	242.04
ISLR	5319.34	8721.6	7201.42	2824.95	7147.33	2978	8697.81	6910.56	3125.09	3065.61	3329.01	4716.96	5863.29	4134.33	2533.67	6079.08	4145.1	3972.81	O14498	Immunoglobulin superfamily containing leucine-rich repeat protein	>O14498 Immunoglobulin superfamily containing leucine-rich repeat protein OS=Homo sapiens OX=9606 GN=ISLR PE=2 SV=1	4	4	18.2	45.997
CDK2AP1;CDK2AP2	233.221	542.696	4132.04	6500.63	211.753	340.078	314.495	177.32	4226.9	3516.15	4500.27	274.731	518.392	346.623	4291.56	3146.5	4066.75	3721.1	O14519	Cyclin-dependent kinase 2-associated protein 1;Cyclin-dependent kinase 2-associated protein 2	>O14519 Cyclin-dependent kinase 2-associated protein 1 OS=Homo sapiens OX=9606 GN=CDK2AP1 PE=1 SV=1;>O75956 Cyclin-dependent kinase 2-associated protein 2 OS=Homo sapiens OX=9606 GN=CDK2AP2 PE=1 SV=1	2	2	29.6	12.365
C2CD2L	1706.1	1453.48	1983.06	3373.2	1305.08	2373.92	1802.53	1400.35	1864.28	2670.1	1834.21	2191.28	1856.56	1748.25	3357.91	2282.18	2094.75	2100.49	O14523	C2 domain-containing protein 2-like	>O14523 Phospholipid transfer protein C2CD2L OS=Homo sapiens OX=9606 GN=C2CD2L PE=1 SV=3	2	2	4	76.18
TMEM194A	14134.3	19335.9	3033.52	2537.93	16206.3	17605.8	17426.3	17590.4	2793.88	1755.23	3116.14	17434	17715.4	16984.7	2770.83	2703.77	2659	2289.76	O14524	Transmembrane protein 194A	>O14524 Nuclear envelope integral membrane protein 1 OS=Homo sapiens OX=9606 GN=NEMP1 PE=1 SV=2	3	3	5.6	50.639
TXNDC9	5372.32	6214.01	11647.6	8246.58	8022.29	5913.06	7409.93	8227.06	9043.27	13500.6	8422.01	7802.11	7306.82	7087.97	10372.9	11181.8	11960.9	10168.8	O14530	Thioredoxin domain-containing protein 9	>O14530 Thioredoxin domain-containing protein 9 OS=Homo sapiens OX=9606 GN=TXNDC9 PE=1 SV=2	6	8	38.1	26.534
TRAFD1	3750.94	5047.11	8227.47	6237.79	4857.75	3539.14	3472.53	5044.27	6757.53	6345.94	6910.37	4797.06	5618.82	5969.66	5953.11	8385.19	6853.84	7228.87	O14545	TRAF-type zinc finger domain-containing protein 1	>O14545 TRAF-type zinc finger domain-containing protein 1 OS=Homo sapiens OX=9606 GN=TRAFD1 PE=1 SV=1	6	6	10.3	64.84
COX7A2L	5703.1	10725.8	10595.5	17966.3	10781.6	15652.4	13228.2	11231.3	9887.25	12388.5	10856.2	11303.3	10849.7	8707.59	11776.3	4959.37	10761.1	8159.03	O14548	Cytochrome c oxidase subunit 7A-related protein, mitochondrial	>O14548 Cytochrome c oxidase subunit 7A-related protein, mitochondrial OS=Homo sapiens OX=9606 GN=COX7A2L PE=1 SV=2	3	5	40.4	12.615
HSPB6	90032.2	30777.2	11170.8	12399.6	34913.2	29553.4	33508.6	30335.5	11750.1	20694.1	13574.4	32857.2	34207.9	45291.8	16331.6	24973.7	13036.9	17170.7	O14558	Heat shock protein beta-6	>O14558 Heat shock protein beta-6 OS=Homo sapiens OX=9606 GN=HSPB6 PE=1 SV=2	4	4	29.4	17.135
NDUFAB1	474.581	318.184	5782.56	8391.52	277.097	622.042	351.297	304.866	5291.1	7910.12	9396.16	547.648	335.309	369.417	7742.16	6243.18	6670.85	6576.22	O14561	Acyl carrier protein, mitochondrial	>O14561 Acyl carrier protein, mitochondrial OS=Homo sapiens OX=9606 GN=NDUFAB1 PE=1 SV=3	4	4	21.2	17.417
UBFD1	6369.05	8068.31	18598	12713.8	9408.61	6507.87	7971.88	9018.82	17431.5	23611.4	19165.9	9657.44	8178.84	8774.57	17051.6	19974.3	19703.9	21342.1	O14562	Ubiquitin domain-containing protein UBFD1	>O14562 Ubiquitin domain-containing protein UBFD1 OS=Homo sapiens OX=9606 GN=UBFD1 PE=1 SV=2	9	9	37.9	33.382
CIT	3772.06	9696.53	1557.77	937.254	8501.23	5976.28	5892.05	7627.23	1032.63	895.466	930.981	7778.15	6954.88	6762.64	1226.72	1380.08	1227.92	892.951	O14578	Citron Rho-interacting kinase	>O14578 Citron Rho-interacting kinase OS=Homo sapiens OX=9606 GN=CIT PE=1 SV=2	11	11	6.3	231.43
COPE	12169.1	14354	39548.1	27873.5	15410.6	10433.7	14627.2	14453.3	35005.5	39698.7	34045.2	13883.4	14565.8	15837.7	35509	44600.1	40665.6	43161.8	O14579	Coatomer subunit epsilon	>O14579 Coatomer subunit epsilon OS=Homo sapiens OX=9606 GN=COPE PE=1 SV=3	8	11	52.9	34.482
EIF1AY	6859.58	8546.37	5510.92	3654.13	5032.51	4390.02	4873.73	6033.38	3934.43	6566.89	3152.79	3158.9	4544.72	5055.08	3021.87	3064.56	2877.49	1917.97	O14602	Eukaryotic translation initiation factor 1A, Y-chromosomal	>O14602 Eukaryotic translation initiation factor 1A, Y-chromosomal OS=Homo sapiens OX=9606 GN=EIF1AY PE=1 SV=4	1	9	46.5	16.442
AP3D1	111805	138840	128046	72667.8	149030	126330	141118	132741	124139	133661	125717	129040	128835	136152	111872	119460	123726	126445	O14617	AP-3 complex subunit delta-1	>O14617 AP-3 complex subunit delta-1 OS=Homo sapiens OX=9606 GN=AP3D1 PE=1 SV=1	34	36	35.6	130.16
CCS	5527.42	6967.93	8938.21	4902.25	8181.16	5887.19	5477.11	7608.52	7388.63	8400.28	8054.76	6384.04	6534.23	7604.79	6526.86	7115.24	7476.92	7598.62	O14618	Copper chaperone for superoxide dismutase	>O14618 Copper chaperone for superoxide dismutase OS=Homo sapiens OX=9606 GN=CCS PE=1 SV=1	5	5	25.5	29.04
ABLIM1	31652	19240.7	11020.2	11169.7	15980.3	15489.1	13052.3	13534.4	17840.8	8206.92	21504.4	17057.2	16040.5	17933.1	11138.8	14654.8	13846.9	17473.1	O14639	Actin-binding LIM protein 1	>O14639 Actin-binding LIM protein 1 OS=Homo sapiens OX=9606 GN=ABLIM1 PE=1 SV=3	16	16	22.1	87.687
CHD2	25855.7	34887.8	19891.6	29633.9	31220.4	43718.6	37470.8	36933.5	21462.5	17547.6	22162.6	32708.3	35754.7	32321	21897.9	16165.3	19392.7	18359.1	O14647	Chromodomain-helicase-DNA-binding protein 2	>O14647 Chromodomain-helicase-DNA-binding protein 2 OS=Homo sapiens OX=9606 GN=CHD2 PE=1 SV=2	16	21	13.1	211.34
GOSR2	15876.5	15203.6	6915.35	9514.43	15324.1	16858.9	15429.6	13719.2	7144.09	7411.17	7688.75	15899.6	16316.9	16593.5	9561.74	8352.71	7666.36	7464.15	O14653	Golgi SNAP receptor complex member 2	>O14653 Golgi SNAP receptor complex member 2 OS=Homo sapiens OX=9606 GN=GOSR2 PE=1 SV=2	3	4	29.7	24.775
TOR1A	23429.6	24937.3	28431.9	38755	23074	24193.4	24771.7	22487.4	27963.3	26890.3	28921.6	25612.8	22574.9	22088.7	35195	28440.6	26436	25213.4	O14656	Torsin-1A	>O14656 Torsin-1A OS=Homo sapiens OX=9606 GN=TOR1A PE=1 SV=1	8	8	28.3	37.808
TOR1B	29608.4	22413.8	9278.31	13923.7	21031.9	24298.9	28106.2	17553.2	9426.34	9404.93	9845.53	21669.8	22910.4	21965.2	13956.1	11168.9	10504	9946.39	O14657	Torsin-1B	>O14657 Torsin-1B OS=Homo sapiens OX=9606 GN=TOR1B PE=1 SV=2	7	8	30.4	37.978
STX16	16575	15868.8	8554.23	15525.8	13641.1	17821.4	14615.9	12721.1	9678.22	9175.74	9308.93	16771.6	16285	16151.4	11999.2	9512.99	9367.41	10628.9	O14662	Syntaxin-16	>O14662 Syntaxin-16 OS=Homo sapiens OX=9606 GN=STX16 PE=1 SV=3	6	6	20.9	37.031
ADAM10	28101.2	43580.3	36686.1	51724.1	31461.9	40769.7	38766.2	35212	41572.8	37802.3	38081.6	36208.1	35804.9	36436.7	40967.4	33404.2	36053.4	33037.4	O14672	Disintegrin and metalloproteinase domain-containing protein 10	>O14672 Disintegrin and metalloproteinase domain-containing protein 10 OS=Homo sapiens OX=9606 GN=ADAM10 PE=1 SV=1	18	18	32.8	84.141
EI24	9098.43	8461.29	1158.15	2194.79	7669.02	8973.09	8003.95	7285.93	1277.6	1249.26	1615.96	8769.9	8272.25	8295.9	1592.88	1571.11	1473.22	1550.69	O14681	Etoposide-induced protein 2.4 homolog	>O14681 Etoposide-induced protein 2.4 homolog OS=Homo sapiens OX=9606 GN=EI24 PE=1 SV=4	3	3	9.1	38.964
TP53I11	7594.84	4904.54	2599.39	4632.3	5133.13	7811.36	7656.65	5583.99	4375.49	2056.9	3452.81	5203	5772.7	4864.68	3355.92	3266.57	3085.03	3132.63	O14683	Tumor protein p53-inducible protein 11	>O14683 Tumor protein p53-inducible protein 11 OS=Homo sapiens OX=9606 GN=TP53I11 PE=1 SV=2	3	3	13.8	21.054
PTGES	2502.71	3051.69	5846.01	18163.7	2724.21	3826.77	1383.85	1473.77	12716.5	6774.31	11942.6	2465.62	2407.75	1871.8	13822.1	16142.2	10928.6	7654.59	O14684	Prostaglandin E synthase	>O14684 Prostaglandin E synthase OS=Homo sapiens OX=9606 GN=PTGES PE=1 SV=2	4	4	23	17.102
APAF1	4611.83	5072.05	1790.12	1071.19	5509.91	4311.12	5060.05	4990.53	1387.71	1405.5	1345.02	5177.67	5347.03	5658.99	1350.33	1875.86	1593.97	1471.82	O14727	Apoptotic protease-activating factor 1	>O14727 Apoptotic protease-activating factor 1 OS=Homo sapiens OX=9606 GN=APAF1 PE=1 SV=2	4	4	3.5	141.84
ACOT8	16737	16406.3	6441.74	12249.9	15339.6	22286.8	19175.9	15041.2	8023.93	8476	8717.53	17767.8	15926	16178.1	12664.4	7051.1	8340.98	8297.14	O14734	Acyl-coenzyme A thioesterase 8	>O14734 Acyl-coenzyme A thioesterase 8 OS=Homo sapiens OX=9606 GN=ACOT8 PE=1 SV=1	7	7	33.9	35.914
CDIPT	20793.7	16705.2	13770.3	20014.3	15719.3	20431.7	18950.1	15433.5	16722.2	16942.5	17196.6	16151.9	19658.7	17687.2	20878.2	17686.1	15738	17376.4	O14735	CDP-diacylglycerol--inositol 3-phosphatidyltransferase	>O14735 CDP-diacylglycerol--inositol 3-phosphatidyltransferase OS=Homo sapiens OX=9606 GN=CDIPT PE=1 SV=1	6	6	30.5	23.539
PDCD5	17084.9	33059.7	43062.3	20518.9	32428.1	21464.8	17355.2	31328.8	32234.8	37870.5	32898	29001.4	22060.7	26968.7	23088.8	32913	39125.6	31842.4	O14737	Programmed cell death protein 5	>O14737 Programmed cell death protein 5 OS=Homo sapiens OX=9606 GN=PDCD5 PE=1 SV=3	11	11	73.6	14.285
PRMT5	57236.8	96484.4	62793.8	43349	94892.1	75614.3	80321.5	92472.4	59514.1	62219.5	58229.1	91517.2	83473.8	81923.5	55911.5	53806.1	67256.2	62442.6	O14744	Protein arginine N-methyltransferase 5;Protein arginine N-methyltransferase 5, N-terminally processed	>O14744 Protein arginine N-methyltransferase 5 OS=Homo sapiens OX=9606 GN=PRMT5 PE=1 SV=4	20	20	38	72.683
SLC9A3R1	62855.2	138756	228007	119790	159738	190573	135028	191452	241308	217075	210806	145449	138394	96675.9	150035	77323.6	189101	197699	O14745	Na(+)/H(+) exchange regulatory cofactor NHE-RF1	>O14745 Na(+)/H(+) exchange regulatory cofactor NHE-RF1 OS=Homo sapiens OX=9606 GN=SLC9A3R1 PE=1 SV=4	25	29	80.4	38.868
TNFRSF10B	6160.43	4670.63	4149.53	8219.14	5564.16	6492.83	5162.38	4837.33	6035.38	6275.7	5305.78	5397.93	4631.5	5313.8	7747.08	4201.15	5341	5189.07	O14763	Tumor necrosis factor receptor superfamily member 10B	>O14763 Tumor necrosis factor receptor superfamily member 10B OS=Homo sapiens OX=9606 GN=TNFRSF10B PE=1 SV=2	5	7	17.7	47.878
TPP1	85177.4	72305.2	41595.7	55686	61541.8	95529.4	93024.4	69369.6	57686.3	46936.1	64616.2	85751.5	74197.1	57520.1	73288.9	55776.4	55217.3	67349.6	O14773	Tripeptidyl-peptidase 1	>O14773 Tripeptidyl-peptidase 1 OS=Homo sapiens OX=9606 GN=TPP1 PE=1 SV=2	11	12	30.4	61.247
TCERG1	57320.5	78592.2	72497.4	98728.1	70185.5	96813.9	74617.2	80612.6	76873	55914.4	78070.8	70001.4	70603.4	64875.8	73444.4	55478.3	69814.2	62098.8	O14776	Transcription elongation regulator 1	>O14776 Transcription elongation regulator 1 OS=Homo sapiens OX=9606 GN=TCERG1 PE=1 SV=2	22	34	29.2	123.9
NDC80	4966.38	17492.1	15268.7	8096.97	13402.1	10180.5	9078.31	12465.5	7867.21	6683.58	7021.92	10574.1	13003	9453.69	8533.33	11355	11705.7	6571.56	O14777	Kinetochore protein NDC80 homolog	>O14777 Kinetochore protein NDC80 homolog OS=Homo sapiens OX=9606 GN=NDC80 PE=1 SV=1	10	12	16.4	73.912
NRP1	16883	50614.5	17898.7	20671.3	38753.3	20436.2	35997	32276.5	12816.3	23038.1	16072.3	36897.8	33318	40129.6	15811.5	27889.4	22452	17111.8	O14786	Neuropilin-1	>O14786 Neuropilin-1 OS=Homo sapiens OX=9606 GN=NRP1 PE=1 SV=3	16	18	25.6	103.13
TNPO2	17046.4	21507.5	19429.5	11305.7	22127.2	16227.7	21299.9	21828.8	16483.4	16636.3	16651.2	20750.7	21010.1	18512.1	13148.9	15958.4	18538.9	18313.3	O14787	Transportin-2	>O14787 Transportin-2 OS=Homo sapiens OX=9606 GN=TNPO2 PE=1 SV=3	11	19	26.6	101.39
UNC13B	4105.49	3898.16	1885.61	1512.33	4255.98	3415.37	4064.93	3764.97	2139.51	1917.02	1801.96	4659.97	3611.22	3809.12	1788.57	1626	1710.59	1705.15	O14795	Protein unc-13 homolog B	>O14795 Protein unc-13 homolog B OS=Homo sapiens OX=9606 GN=UNC13B PE=1 SV=2	6	6	5.1	180.68
POLR3A	6278.48	7813.79	13915.2	14225.2	7941.3	9587.81	7143.62	7333.8	16444.1	11622.5	13920.7	8094.93	6975.37	7990.08	15189	18810.6	13711.6	16019.3	O14802	DNA-directed RNA polymerase III subunit RPC1	>O14802 DNA-directed RNA polymerase III subunit RPC1 OS=Homo sapiens OX=9606 GN=POLR3A PE=1 SV=2	6	10	8.5	155.64
MRAS	15199.2	10605.7	2585.15	2894.68	11166	14224.8	13763.6	11698.6	2640.21	2694.92	2780.26	12506.2	14924.6	16159.9	3307	3651.75	2603.46	3238.39	O14807	Ras-related protein M-Ras	>O14807 Ras-related protein M-Ras OS=Homo sapiens OX=9606 GN=MRAS PE=1 SV=2	6	6	27.4	23.846
TSPAN4	21678.1	22613.8	4515.07	3367.71	18342.7	11563.2	16682.5	18061.9	3270.53	4287.69	3095.78	20032	19724.2	22885.7	3804.48	5957.74	4130.67	4284.93	O14817	Tetraspanin-4	>O14817 Tetraspanin-4 OS=Homo sapiens OX=9606 GN=TSPAN4 PE=1 SV=1	2	3	16.8	26.118
PSMA7	128779	188623	124067	97664.9	175406	147047	157054	162132	109586	113209	111910	175059	165702	164421	100668	115182	121168	113783	O14818	Proteasome subunit alpha type-7	>O14818 Proteasome subunit alpha type-7 OS=Homo sapiens OX=9606 GN=PSMA7 PE=1 SV=1	16	16	71.4	27.887
SCAMP3	77162.1	72987.3	44133.5	47678.9	67433	68581.7	64107	63811.6	42708	45722.5	38129.2	71471.5	69795.9	61214.3	49990.8	45591.7	42464.6	43241.8	O14828	Secretory carrier-associated membrane protein 3	>O14828 Secretory carrier-associated membrane protein 3 OS=Homo sapiens OX=9606 GN=SCAMP3 PE=1 SV=3	10	11	38.3	38.287
BCKDK	2991.11	4057.71	5707.48	10400.3	3042.86	4689.68	3584.1	3713.51	6951.51	6212.42	5983.89	3707.24	3639.15	3087.36	7351.41	4533.63	6086.18	5361.48	O14874	[3-methyl-2-oxobutanoate dehydrogenase [lipoamide]] kinase, mitochondrial	>O14874 [3-methyl-2-oxobutanoate dehydrogenase [lipoamide]] kinase, mitochondrial OS=Homo sapiens OX=9606 GN=BCKDK PE=1 SV=2	4	7	18.9	46.36
IFIT3	28261.9	31302.6	1401.12	786.178	27623.2	6499.06	8151.83	8557.56	1365.15	1689.99	1044.03	12286	7167.01	8803.28	760.935	1837.14	1141.13	1348.91	O14879	Interferon-induced protein with tetratricopeptide repeats 3	>O14879 Interferon-induced protein with tetratricopeptide repeats 3 OS=Homo sapiens OX=9606 GN=IFIT3 PE=1 SV=1	9	9	22.2	55.984
MGST3	13256.4	12050.1	17523.6	26229	10750	13781.7	14197.9	11724.7	22532.1	20575.8	21675.3	12188.1	12399.7	12540.8	21925.6	17042.4	21953.9	17626.4	O14880	Microsomal glutathione S-transferase 3	>O14880 Microsomal glutathione S-transferase 3 OS=Homo sapiens OX=9606 GN=MGST3 PE=1 SV=1	4	6	39.5	16.516
TAX1BP3	5961.11	7231	4660.64	2813.57	8664.88	5824.62	10699.8	8949.36	3532.3	3309.07	4333.04	8852.56	9091.84	9332.82	3041.85	4254.77	3687.3	4132.43	O14907	Tax1-binding protein 3	>O14907 Tax1-binding protein 3 OS=Homo sapiens OX=9606 GN=TAX1BP3 PE=1 SV=2	3	3	33.9	13.735
GIPC1	36439.1	31370.1	33021.8	29658.3	39136.9	40418.3	41861.1	38964.5	31564	33994.6	30753.4	40721.1	38854.3	38050	28913.6	24069.9	31320.7	28723.4	O14908	PDZ domain-containing protein GIPC1	>O14908 PDZ domain-containing protein GIPC1 OS=Homo sapiens OX=9606 GN=GIPC1 PE=1 SV=2	14	14	44.4	36.049
IKBKB	13500.8	15612.2	22939.3	11416.7	16498.2	12495.3	14264	15774.2	19251.5	21309.3	20953.7	16599.2	16454.1	18648.9	17135.6	24336.9	22575.7	22294.3	O14920	Inhibitor of nuclear factor kappa-B kinase subunit beta	>O14920 Inhibitor of nuclear factor kappa-B kinase subunit beta OS=Homo sapiens OX=9606 GN=IKBKB PE=1 SV=1	12	15	23.9	86.563
TIMM23;TIMM23B	7627.37	9586.26	7425.19	11193.5	9189.03	12733.9	10391.4	9993.9	8253.77	8653.13	7767.87	10161.1	9546.03	8449.85	10003.4	7085.89	8413.79	6419.87	O14925	Mitochondrial import inner membrane translocase subunit Tim23;Putative mitochondrial import inner membrane translocase subunit Tim23B	>O14925 Mitochondrial import inner membrane translocase subunit Tim23 OS=Homo sapiens OX=9606 GN=TIMM23 PE=1 SV=1;>Q5SRD1 Putative mitochondrial import inner membrane translocase subunit Tim23B OS=Homo sapiens OX=9606 GN=TIMM23B PE=5 SV=2	3	4	32.1	21.943
HAT1	9641.41	22635.5	42955.5	28149.9	19643.4	17481	12764	22511.4	29947.7	33354.3	26562	19369.6	16879	15376.2	33717	28330.8	39866.6	23409.3	O14929	Histone acetyltransferase type B catalytic subunit	>O14929 Histone acetyltransferase type B catalytic subunit OS=Homo sapiens OX=9606 GN=HAT1 PE=1 SV=1	8	8	29.6	49.512
CASK	20627.7	23021.2	16231.2	18733.9	18723.7	20019.7	22067.4	24486	18064.7	12740	22268.3	21214.5	20915.7	17065.9	15784.5	15741.2	17618.8	16701.8	O14936	Peripheral plasma membrane protein CASK	>O14936 Peripheral plasma membrane protein CASK OS=Homo sapiens OX=9606 GN=CASK PE=1 SV=3	14	16	21.9	105.12
PLD2	7158.36	6064.7	1998.25	2245.61	5611.43	6003.8	6407.2	6288.31	2359.73	1637.8	2077.04	6881.2	7151.54	6192.28	2230.54	1660.9	2283.8	2217.44	O14939	Phospholipase D2	>O14939 Phospholipase D2 OS=Homo sapiens OX=9606 GN=PLD2 PE=1 SV=2	4	4	3.9	105.99
UQCRQ	1280.1	1785.49	21208.2	31626	1932.3	2568.25	2578.13	1990.21	19786.7	24106.3	22478	1882.71	1900.97	1660.08	26252.6	17287.4	22490.7	17764.5	O14949	Cytochrome b-c1 complex subunit 8	>O14949 Cytochrome b-c1 complex subunit 8 OS=Homo sapiens OX=9606 GN=UQCRQ PE=1 SV=4	5	5	39	9.9062
HGS	64892.2	75763.8	70698.3	53588.1	74676.6	62884.1	75896.3	78724.4	73191.9	76565.9	70936.4	77591.5	71782.6	71240.6	52469.4	58709.5	67320.6	67567	O14964	Hepatocyte growth factor-regulated tyrosine kinase substrate	>O14964 Hepatocyte growth factor-regulated tyrosine kinase substrate OS=Homo sapiens OX=9606 GN=HGS PE=1 SV=1	22	23	34	86.191
RAB29	358.588	242.552	2628.06	3748.04	354.441	678.239	553.801	502.652	3090.98	2500.75	2526.06	387.598	228.321	559.661	2935.13	2224.52	2380.19	1818.76	O14966	Ras-related protein Rab-7L1	>O14966 Ras-related protein Rab-7L1 OS=Homo sapiens OX=9606 GN=RAB29 PE=1 SV=1	4	6	34.5	23.155
CLGN	18735.5	64772.1	49097.8	54342.3	43456.2	69132.2	52900.4	66609.2	43524.9	27884.2	49986.3	49616.9	40614	31480.4	57372.8	24226	46576.8	29022.9	O14967	Calmegin	>O14967 Calmegin OS=Homo sapiens OX=9606 GN=CLGN PE=1 SV=1	16	19	40.3	70.038
DSCR3	4047.33	6277.76	13915.9	7381.23	5366.79	4813.08	6013.35	5548.25	13903.4	11808.4	13437.8	6362.99	6585.46	6055.05	9680.67	10414.3	12916.4	13088.6	O14972	Down syndrome critical region protein 3	>O14972 Vacuolar protein sorting-associated protein 26C OS=Homo sapiens OX=9606 GN=VPS26C PE=1 SV=1	6	6	28.6	33.01
PPP1R12A	271385	183755	147220	172872	219748	215996	209655	192699	176186	165714	174099	203999	220084	239152	187112	218049	163211	198528	O14974	Protein phosphatase 1 regulatory subunit 12A	>O14974 Protein phosphatase 1 regulatory subunit 12A OS=Homo sapiens OX=9606 GN=PPP1R12A PE=1 SV=1	52	54	49.8	115.28
SLC27A2	3849.21	6764.26	10949.6	36376.6	6441.05	38494.4	8868.28	8930.53	11486.9	7116.4	19271.6	7703.02	7527.59	5094.93	33377.7	7213.93	19669.1	6743.1	O14975	Very long-chain acyl-CoA synthetase	>O14975 Very long-chain acyl-CoA synthetase OS=Homo sapiens OX=9606 GN=SLC27A2 PE=1 SV=2	18	18	33.1	70.311
GAK	33191.1	45661.5	45349	40712.5	43182.3	51109	38300.7	44160.2	45866.2	52070.2	43296.9	46493.6	41427.5	38504.2	49464.3	41941	47909.2	43650.3	O14976	Cyclin-G-associated kinase	>O14976 Cyclin-G-associated kinase OS=Homo sapiens OX=9606 GN=GAK PE=1 SV=2	25	28	24.6	143.19
HNRNPDL	83124.4	118736	106667	186554	110060	130908	122072	110751	131503	99606.6	146520	109329	125610	106386	117827	108861	109763	111450	O14979	Heterogeneous nuclear ribonucleoprotein D-like	>O14979 Heterogeneous nuclear ribonucleoprotein D-like OS=Homo sapiens OX=9606 GN=HNRNPDL PE=1 SV=3	15	17	36.4	46.437
XPO1	109706	192407	241700	165013	180998	126064	160773	185945	226038	220990	219167	168638	153906	154780	155308	184523	223418	212774	O14980	Exportin-1	>O14980 Exportin-1 OS=Homo sapiens OX=9606 GN=XPO1 PE=1 SV=1	37	38	42.4	123.38
BTAF1	18197.7	26349.7	17652.6	17460.4	26609.2	25021.9	17582.3	28244.5	18088.3	17837	14760.4	24207.8	24991.5	24542.6	19131.4	15801.2	17937.1	16101.5	O14981	TATA-binding protein-associated factor 172	>O14981 TATA-binding protein-associated factor 172 OS=Homo sapiens OX=9606 GN=BTAF1 PE=1 SV=2	18	24	15.4	206.89
ARHGEF10	11663.8	14509.5	16043.6	8028.67	13657.9	9740.11	14091.8	13613.6	12707.8	12922.6	12815.8	13600.2	15525.4	14122.6	11341.8	14876.7	15225.1	14704.4	O15013	Rho guanine nucleotide exchange factor 10	>O15013 Rho guanine nucleotide exchange factor 10 OS=Homo sapiens OX=9606 GN=ARHGEF10 PE=1 SV=4	9	12	11.2	151.61
SPTBN2	16370.5	18740.6	19083	19851.1	15193.6	25655	16260.7	23147.2	14988.7	11231.7	15272.3	14768.9	20096.1	12603.8	18417.8	24639.7	13029.2	18757.4	O15020	Spectrin beta chain, non-erythrocytic 2	>O15020 Spectrin beta chain, non-erythrocytic 2 OS=Homo sapiens OX=9606 GN=SPTBN2 PE=1 SV=3	12	26	11.5	271.32
SEC16A	44336.2	45489.2	38124.7	25722.8	47013.4	43446.1	40946.4	42803.4	35580.1	36112.7	35870	47179.9	45411	49274.2	36184.6	36384.6	36440	41695.7	O15027	Protein transport protein Sec16A	>O15027 Protein transport protein Sec16A OS=Homo sapiens OX=9606 GN=SEC16A PE=1 SV=4	30	30	16.6	251.89
PLXNB2	68619.7	85821.7	146807	184585	71203.3	100034	83418.9	80433.9	166382	110904	164565	74517.8	74518.5	68781.9	144136	104560	145041	137253	O15031	Plexin-B2	>O15031 Plexin-B2 OS=Homo sapiens OX=9606 GN=PLXNB2 PE=1 SV=3	46	58	40.3	205.12
TECPR2	4753.91	5365.01	1271.95	1275.43	5306.47	4261.21	4841.53	5111.33	1352.29	1183.34	1069.14	5131.47	5762.25	5064.29	1195.87	1021.09	950.53	1200.12	O15040	Tectonin beta-propeller repeat-containing protein 2	>O15040 Tectonin beta-propeller repeat-containing protein 2 OS=Homo sapiens OX=9606 GN=TECPR2 PE=1 SV=4	4	4	3.5	153.85
U2SURP	52232	72684.8	83527.1	128525	69484.1	97006.6	71429.9	76617.8	87738.9	75788.4	90472.4	70978.7	73962.1	68487.6	99304.4	64958.1	82069.6	72051.7	O15042	U2 snRNP-associated SURP motif-containing protein	>O15042 U2 snRNP-associated SURP motif-containing protein OS=Homo sapiens OX=9606 GN=U2SURP PE=1 SV=2	22	26	24.5	118.29
SETD1A	719.7	1055.73	1326.55	1839.38	837.865	1104.11	1041.8	1017.17	1368.47	822.788	1258.67	849.471	576.024	919.498	1146.55	1016.15	1317.8	1126.06	O15047	Histone-lysine N-methyltransferase SETD1A	>O15047 Histone-lysine N-methyltransferase SETD1A OS=Homo sapiens OX=9606 GN=SETD1A PE=1 SV=3	4	6	3.7	186.03
TRANK1	6648.17	9281.73	3627.6	2659.08	10281.2	8196.06	10064.2	9168.18	3617.66	4371.93	3767.36	8185.97	7931.16	8847.73	3161.9	3759.92	4014.04	4118.84	O15050	TPR and ankyrin repeat-containing protein 1	>O15050 TPR and ankyrin repeat-containing protein 1 OS=Homo sapiens OX=9606 GN=TRANK1 PE=2 SV=4	2	2	0.5	336.22
SYNJ2	4791.09	7263.66	6553.62	4190.37	7615.16	4612.15	5201.06	6721.38	5004.85	5283.89	4846.2	6180.38	7873.3	9204.91	5141.64	9540.96	6155.7	6785.48	O15056	Synaptojanin-2	>O15056 Synaptojanin-2 OS=Homo sapiens OX=9606 GN=SYNJ2 PE=1 SV=3	7	8	7.2	165.54
SYNM	10364.7	3687.26	24476.4	32807	3830.64	3973.11	3385.8	3381.8	21539.4	24561.3	22759.1	3260.05	4143.76	3360.37	22943.7	17868.7	19554.4	20415.4	O15061	Synemin	>O15061 Synemin OS=Homo sapiens OX=9606 GN=SYNM PE=1 SV=2	14	16	12.8	172.77
KIAA0355	4265.11	3819.95	6711.92	4888.84	4173.57	3641.16	4054.33	4353.4	6661.23	7229.98	5997.01	4415.24	4928.6	5336.69	5924.01	6358.17	6525.23	6417.11	O15063	Uncharacterized protein KIAA0355	>O15063 Uncharacterized protein KIAA0355 OS=Homo sapiens OX=9606 GN=KIAA0355 PE=1 SV=2	5	5	5.9	116.02
KIF3B	3767.81	5052.65	33661.3	30617.7	5003.45	4066.79	4872.73	5170.36	29654.7	18638.1	27500.3	4816.57	4820.72	4235.58	21391.2	21176.2	24155.7	22164.2	O15066	Kinesin-like protein KIF3B;Kinesin-like protein KIF3B, N-terminally processed	>O15066 Kinesin-like protein KIF3B OS=Homo sapiens OX=9606 GN=KIF3B PE=1 SV=1	9	9	15	85.124
PFAS	52587.8	85202.2	100882	59879.6	90583.2	65286.1	72334.7	92010.5	86700.8	85747	78624.1	82674.4	72521.8	67668.8	72036.9	65984.3	96786.3	78523	O15067	Phosphoribosylformylglycinamidine synthase	>O15067 Phosphoribosylformylglycinamidine synthase OS=Homo sapiens OX=9606 GN=PFAS PE=1 SV=4	25	30	27.7	144.73
CEP290	16683.8	14092.5	23798.1	25909.8	15118.7	28232.2	20953	16959.4	23725	20395.3	20375.7	15269.6	40381	21587.3	22295.9	17651.4	39836.3	23952.3	O15078	Centrosomal protein of 290 kDa	>O15078 Centrosomal protein of 290 kDa OS=Homo sapiens OX=9606 GN=CEP290 PE=1 SV=2	6	6	2.3	290.38
ANKRD28	9076.12	11631.7	12713.1	7554.83	10378.3	8714.26	9116	12983.8	12146.3	12845.5	13817.6	11179	12033.7	11267.6	9195.41	11729.9	13681.9	13013	O15084	Serine/threonine-protein phosphatase 6 regulatory ankyrin repeat subunit A	>O15084 Serine/threonine-protein phosphatase 6 regulatory ankyrin repeat subunit A OS=Homo sapiens OX=9606 GN=ANKRD28 PE=1 SV=5	8	11	14.1	112.96
ARHGEF11	3152.59	2468.9	2938.16	1589.63	2736.74	2663.39	3006.18	2398.09	2813.73	3108.2	3456.95	2620.67	3034.3	2534.69	2921.25	3661.11	3064.48	3168.03	O15085	Rho guanine nucleotide exchange factor 11	>O15085 Rho guanine nucleotide exchange factor 11 OS=Homo sapiens OX=9606 GN=ARHGEF11 PE=1 SV=1	5	7	5.5	167.7
KIAA0391	15278.9	17406.6	17528.7	26846.9	15479.1	22513.5	18248.7	17500.4	16386.3	16649.1	16484.7	15929.2	16494.3	15583.4	21949.4	11803.8	17096.3	13902.7	O15091	Mitochondrial ribonuclease P protein 3	>O15091 Mitochondrial ribonuclease P catalytic subunit OS=Homo sapiens OX=9606 GN=KIAA0391 PE=1 SV=2	11	14	22.5	67.315
CHUK	6985.6	9185.92	2303.78	1317.18	9282.29	5945.72	7924.58	9102.44	1868.3	2536.11	2151.85	8843.84	8607.52	8859.72	2084.57	2318.12	2148.94	2088.49	O15111	Inhibitor of nuclear factor kappa-B kinase subunit alpha	>O15111 Inhibitor of nuclear factor kappa-B kinase subunit alpha OS=Homo sapiens OX=9606 GN=CHUK PE=1 SV=2	6	6	9.5	84.639
LSM1	11488.3	13505.6	7052.03	5319.99	13762.5	9184.11	10029.1	12387.6	6664.73	7651.86	6588.77	12535.5	12332.4	13316	7047.09	8007.52	7249.47	6647.96	O15116	U6 snRNA-associated Sm-like protein LSm1	>O15116 U6 snRNA-associated Sm-like protein LSm1 OS=Homo sapiens OX=9606 GN=LSM1 PE=1 SV=1	3	3	30.1	15.179
NPC1	18305.2	26959.4	90195.8	72743	22351.9	25767.8	25752.6	20194.9	64828.2	78161.4	95935.3	21344.6	22874.2	17928.3	64159.3	50913.5	51939.6	52767.3	O15118	Niemann-Pick C1 protein	>O15118 NPC intracellular cholesterol transporter 1 OS=Homo sapiens OX=9606 GN=NPC1 PE=1 SV=2	12	19	18.7	142.17
DEGS1	5479.88	4868.75	3115.15	4459.31	4404.9	4957.4	5253.6	4761.4	3569.64	3870.48	3487.79	4596.65	4962.55	5040.43	4285.22	4791.8	3879.96	3784.7	O15121	Sphingolipid delta(4)-desaturase DES1	>O15121 Sphingolipid delta(4)-desaturase DES1 OS=Homo sapiens OX=9606 GN=DEGS1 PE=1 SV=1	2	2	9.9	37.866
SCAMP1	3913.61	4758.36	8726.51	11837.1	4353.24	4446.91	4125.96	4535.74	9687.84	9667.92	9305.41	4481.82	4568.42	3646.33	10760.6	9525.93	9716	9683.26	O15126	Secretory carrier-associated membrane protein 1	>O15126 Secretory carrier-associated membrane protein 1 OS=Homo sapiens OX=9606 GN=SCAMP1 PE=1 SV=2	6	8	34	37.92
SCAMP2	15852.6	14426.3	16041.1	20594.1	12660.2	16233.2	15616.8	14051.5	17412.2	18486.7	17271.5	18618.3	15770.7	16440.9	21844	16455.3	17653.6	17441.1	O15127	Secretory carrier-associated membrane protein 2	>O15127 Secretory carrier-associated membrane protein 2 OS=Homo sapiens OX=9606 GN=SCAMP2 PE=1 SV=2	4	5	16.1	36.648
ARPC1B	101654	108341	90094.1	46650.3	109333	80270.6	93773.2	114266	78969.4	85726.8	75188.7	109302	102389	106483	63033.4	94213.5	82192	91766.4	O15143	Actin-related protein 2/3 complex subunit 1B	>O15143 Actin-related protein 2/3 complex subunit 1B OS=Homo sapiens OX=9606 GN=ARPC1B PE=1 SV=3	17	18	56.5	40.949
ARPC2	121249	113167	218961	117482	121124	89993.3	114068	111631	192113	242956	184663	118063	105715	114620	166440	228334	214746	222805	O15144	Actin-related protein 2/3 complex subunit 2	>O15144 Actin-related protein 2/3 complex subunit 2 OS=Homo sapiens OX=9606 GN=ARPC2 PE=1 SV=1	15	20	72	34.333
ARPC3	39353.9	34164.8	58429.5	34805.3	38218.5	26329.3	37046.5	37159.1	51271.1	63027.4	54026.2	38236.1	34069.3	37165.8	45008.9	65054	56650.4	61524.6	O15145	Actin-related protein 2/3 complex subunit 3	>O15145 Actin-related protein 2/3 complex subunit 3 OS=Homo sapiens OX=9606 GN=ARPC3 PE=1 SV=3	8	8	55.6	20.546
BET1	5394.76	3724.86	3206.63	3852.93	3864.87	5178.33	4621.89	3511.97	3319.16	2932.08	3315.8	4177.36	4151.99	4418.96	4030.3	3162.68	3429.5	3739.34	O15155	BET1 homolog	>O15155 BET1 homolog OS=Homo sapiens OX=9606 GN=BET1 PE=1 SV=1	1	2	24.6	13.289
POLR1C	8660.35	14750.5	8493.84	11395	14994.7	15911.2	12151.6	13174.5	8426.68	9947.14	8637.61	14258.7	13721.9	12276.8	10821.7	7331.58	10037.5	8161.94	O15160	DNA-directed RNA polymerases I and III subunit RPAC1	>O15160 DNA-directed RNA polymerases I and III subunit RPAC1 OS=Homo sapiens OX=9606 GN=POLR1C PE=1 SV=1	8	8	34.1	39.249
TRIM24	1040.85	1246.8	1438.19	1629.88	1197.73	1773.51	1487.93	1491.16	1749.27	874.237	1740.55	1419.28	1421.13	997.633	1447.62	1210.78	1362.65	1397.61	O15164	Transcription intermediary factor 1-alpha	>O15164 Transcription intermediary factor 1-alpha OS=Homo sapiens OX=9606 GN=TRIM24 PE=1 SV=3	2	7	8.2	116.83
PGRMC2	124470	101057	51591.8	100858	100733	229988	159787	116576	83108	66081.9	83702	128538	117648	107858	98012	51519	66547.4	74866.8	O15173	Membrane-associated progesterone receptor component 2	>O15173 Membrane-associated progesterone receptor component 2 OS=Homo sapiens OX=9606 GN=PGRMC2 PE=1 SV=1	12	13	52.9	23.818
PFDN6	22713.9	33894.8	44963.1	24893.4	32934.4	22332.7	27389.9	32962.7	34651.3	38927.9	35134.3	34264	28571.2	31398.1	28551.2	39790.3	40076.7	37179	O15212	Prefoldin subunit 6	>O15212 Prefoldin subunit 6 OS=Homo sapiens OX=9606 GN=PFDN6 PE=1 SV=1	8	8	49.6	14.582
WDR46	15208.5	20844.7	20676.8	33555.1	22280.9	33663.7	24588.3	25093	23867.6	25925.6	23960.9	23959.6	24571.7	21669.7	28533.8	20277.1	24399.2	22096.6	O15213	WD repeat-containing protein 46	>O15213 WD repeat-containing protein 46 OS=Homo sapiens OX=9606 GN=WDR46 PE=1 SV=3	10	17	34.8	68.07
NKRF	23145.4	31183.3	18160.6	33732	32081.9	42756.1	32098.4	31910.6	20182.9	19738.1	20731.6	33997	33279.8	30840.9	25107.6	15214.2	21354.7	17327	O15226	NF-kappa-B-repressing factor	>O15226 NF-kappa-B-repressing factor OS=Homo sapiens OX=9606 GN=NKRF PE=1 SV=2	15	15	25.1	77.672
GNPAT	16559	16350.9	15245.2	27595	15201.4	17979.2	18393.5	13017.4	15498.6	17273.8	15012.4	15657.4	16141.7	16073.9	19948.9	18333.3	16095	15107.1	O15228	Dihydroxyacetone phosphate acyltransferase	>O15228 Dihydroxyacetone phosphate acyltransferase OS=Homo sapiens OX=9606 GN=GNPAT PE=1 SV=1	13	16	24.7	77.187
LAMA5	100467	34285.3	17888.5	23086.3	35488	41122.1	34609.3	35030.9	32552.3	11567	27222.8	33526.3	39250	32433.6	22687.6	18622.2	21182.7	27043.7	O15230	Laminin subunit alpha-5	>O15230 Laminin subunit alpha-5 OS=Homo sapiens OX=9606 GN=LAMA5 PE=1 SV=8	33	35	12.1	399.73
ZNF185	15925.6	33662.2	64557.2	81311.2	33231.5	62386.8	42119.4	38238.7	85309.3	123743	79018.9	37173.3	28474.8	25010.2	59785.6	36373	43520.6	60187.1	O15231	Zinc finger protein 185	>O15231 Zinc finger protein 185 OS=Homo sapiens OX=9606 GN=ZNF185 PE=1 SV=3	24	36	61.8	73.525
CASC3	2879.7	2016.5	4276.73	5365.32	3483.83	2911.94	3177.15	2239.86	4582.94	3191.77	4604.6	2937.28	2362.75	2908.95	3941.02	3721.9	4471.98	4070.94	O15234	Protein CASC3	>O15234 Protein CASC3 OS=Homo sapiens OX=9606 GN=CASC3 PE=1 SV=2	1	3	4.3	76.277
MRPS12	6137.86	6507.45	9809.14	18547.3	6623.05	8960.97	7879.66	6686.23	12719.2	11161.4	12040.4	6407.66	8463.49	6926.76	12876.1	8346.7	11818.5	9819.19	O15235	28S ribosomal protein S12, mitochondrial	>O15235 28S ribosomal protein S12, mitochondrial OS=Homo sapiens OX=9606 GN=MRPS12 PE=1 SV=1	4	5	32.6	15.173
LEPROT	5118.69	3485.89	6490.05	7096.03	3168.02	4096.79	4026.37	3892.01	7271.61	5412.89	7223.26	3656.92	3812.11	4227.1	5673.69	6586.88	7888.01	6105.65	O15243	Leptin receptor gene-related protein	>O15243 Leptin receptor gene-related protein OS=Homo sapiens OX=9606 GN=LEPROT PE=1 SV=1	2	2	16.8	14.254
ACOX3	16824.6	14129.9	8369.24	27938.5	13687.6	20098.6	20257.9	14155.8	15781.1	20598.1	16986.9	14167.2	14578.1	14073	21249.3	12310	13380.4	14684.1	O15254	Peroxisomal acyl-coenzyme A oxidase 3	>O15254 Peroxisomal acyl-coenzyme A oxidase 3 OS=Homo sapiens OX=9606 GN=ACOX3 PE=1 SV=2	11	12	20.3	77.628
RER1	40109.5	41564.1	26693.2	38838.3	42208.4	47118.8	43271.3	37195	25128.7	29715.7	24827.9	40375.4	40260.4	39312.1	37331.9	25292.6	28732.4	26564.6	O15258	Protein RER1	>O15258 Protein RER1 OS=Homo sapiens OX=9606 GN=RER1 PE=1 SV=1	6	8	39.8	22.958
SURF4	34019.7	28580.3	38892	48075.2	26445.2	32173.7	33295.2	27714.2	36766.9	43258.9	38191.7	29203.3	31108.3	27386.5	48274.9	42240.3	41654	41817.1	O15260	Surfeit locus protein 4	>O15260 Surfeit locus protein 4 OS=Homo sapiens OX=9606 GN=SURF4 PE=1 SV=3	7	7	30.5	30.394
SPTLC1	16678.5	18721.3	50518.7	76672.4	18473.1	23460.3	18555.7	19239.9	60387.9	51135.2	62467.2	21575.6	19622.8	19741.4	64378.2	53102.3	54228.3	54506.7	O15269	Serine palmitoyltransferase 1	>O15269 Serine palmitoyltransferase 1 OS=Homo sapiens OX=9606 GN=SPTLC1 PE=1 SV=1	14	18	36.2	52.743
SPTLC2	28535.4	34562.5	27902.3	38069.9	34324.2	49007.9	38706.3	38494.3	27294.2	24048.1	26508.2	39572.7	41919.7	38767	33633.8	36447	27325.8	27378	O15270	Serine palmitoyltransferase 2	>O15270 Serine palmitoyltransferase 2 OS=Homo sapiens OX=9606 GN=SPTLC2 PE=1 SV=1	16	16	34.5	62.924
OGT	40931.5	50633.8	29660.7	32552.9	48099.6	47023.4	47112.5	49854.9	29285.7	24653.2	29308.4	49488.6	50414.9	46999.6	28133.3	29867.9	30041.1	27560.4	O15294	UDP-N-acetylglucosamine--peptide N-acetylglucosaminyltransferase 110 kDa subunit	>O15294 UDP-N-acetylglucosamine--peptide N-acetylglucosaminyltransferase 110 kDa subunit OS=Homo sapiens OX=9606 GN=OGT PE=1 SV=3	18	19	22.6	116.92
PMM2	28819.6	36396.6	26848.9	12933	44467.5	27687.2	36739.5	42841.8	20619.4	23848.7	21622.5	43447.3	40967.5	38275.3	16828	23607.7	27256.9	24868.2	O15305	Phosphomannomutase 2	>O15305 Phosphomannomutase 2 OS=Homo sapiens OX=9606 GN=PMM2 PE=1 SV=1	10	11	45.1	28.082
TM9SF1	25219.6	30138.5	24553.4	29684.7	27893.1	28840.5	26914.5	27711.8	24004.9	23161.1	26226.3	29893	28030.8	25746.6	31724.4	23555.7	26811.6	25090.6	O15321	Transmembrane 9 superfamily member 1	>O15321 Transmembrane 9 superfamily member 1 OS=Homo sapiens OX=9606 GN=TM9SF1 PE=2 SV=2	8	8	15.3	68.86
INPP4B	747.015	806.819	7100.34	3303.88	943.083	698.965	764.554	927.771	9336.26	5835.17	7307.75	1014.76	725.419	852.833	5920.05	2523.48	5975.61	6912.25	O15327	Type II inositol 3,4-bisphosphate 4-phosphatase	>O15327 Type II inositol 3,4-bisphosphate 4-phosphatase OS=Homo sapiens OX=9606 GN=INPP4B PE=1 SV=4	3	11	18.3	104.74
MID1	18638.5	16390.7	24576.3	22498.8	17939.7	16241.5	18358.5	15092.8	40481.3	28012	35821.5	16652.1	16935.4	16723.1	29699.3	25520.3	29509.5	37709.6	O15344	E3 ubiquitin-protein ligase Midline-1	>O15344 E3 ubiquitin-protein ligase Midline-1 OS=Homo sapiens OX=9606 GN=MID1 PE=1 SV=1	9	14	25.3	75.25
HMGB3	10605.2	32234.2	48675.7	23529.4	22802.7	21562.9	19781.2	31859	44913.7	20541.3	42329.4	21842.6	21136.6	17561.3	25748.3	25905.1	35392.9	31728.3	O15347	High mobility group protein B3	>O15347 High mobility group protein B3 OS=Homo sapiens OX=9606 GN=HMGB3 PE=1 SV=4	6	9	43	22.98
PPM1G	30766.3	61177.2	61519.1	50110.1	58062.1	56970.8	50378.3	61653.4	51944.6	74794.6	50480.6	61418.8	51150.1	51335.7	54894.9	50213.1	59714.8	46700.9	O15355	Protein phosphatase 1G	>O15355 Protein phosphatase 1G OS=Homo sapiens OX=9606 GN=PPM1G PE=1 SV=1	21	24	51.5	59.271
INPPL1	44191.5	48804.4	61076	44824.8	51850.6	61221.6	58732.1	56143.5	70853.2	83184.7	73883.8	53128.7	48972.6	44907.8	58440.9	50175	71708.6	74910.5	O15357	Phosphatidylinositol 3,4,5-trisphosphate 5-phosphatase 2	>O15357 Phosphatidylinositol 3,4,5-trisphosphate 5-phosphatase 2 OS=Homo sapiens OX=9606 GN=INPPL1 PE=1 SV=2	27	33	30	138.6
EIF3D	34965.2	59439.5	57021.4	36980.3	58438	48812.5	55265.3	60509	55491	62356.7	54148.6	58937.2	54581.2	55441.7	49365.2	48629.9	61267.7	57007.8	O15371	Eukaryotic translation initiation factor 3 subunit D	>O15371 Eukaryotic translation initiation factor 3 subunit D OS=Homo sapiens OX=9606 GN=EIF3D PE=1 SV=1	16	18	50	63.972
EIF3H	64900.2	100325	89846.1	65872.2	98361.5	85909.5	93850.5	106168	87091.7	91919.6	85388.4	104657	96157.4	92878.8	75490.9	76189.9	93577.5	86053.3	O15372	Eukaryotic translation initiation factor 3 subunit H	>O15372 Eukaryotic translation initiation factor 3 subunit H OS=Homo sapiens OX=9606 GN=EIF3H PE=1 SV=1	16	20	63.4	39.93
HDAC3	716.022	1255.48	3385.33	4211.72	1323.42	1241.46	619.281	1531.83	3986.3	2759.35	3626.03	989.121	860.29	1530.96	3743.9	3646.66	3365	3367.41	O15379	Histone deacetylase 3	>O15379 Histone deacetylase 3 OS=Homo sapiens OX=9606 GN=HDAC3 PE=1 SV=2	7	8	24.8	48.847
NVL	693.142	938.718	4241.45	6263.2	1071.59	1370.18	1283.76	943.558	4608.48	4121.92	4990.96	1101.39	1257.19	926.753	5249	4268.75	5094.09	4281.8	O15381	Nuclear valosin-containing protein-like	>O15381 Nuclear valosin-containing protein-like OS=Homo sapiens OX=9606 GN=NVL PE=1 SV=1	5	8	13.6	95.05
BCAT2	36213.4	26255.7	17139.6	36451.8	23347.8	35007	31111.3	22915.6	28553.6	32800.6	33065.4	26424	23724	24992	42350.3	24830.4	28885.1	23516.2	O15382	Branched-chain-amino-acid aminotransferase, mitochondrial	>O15382 Branched-chain-amino-acid aminotransferase, mitochondrial OS=Homo sapiens OX=9606 GN=BCAT2 PE=1 SV=2	13	13	40.1	44.287
IPO8	7009.76	9998.77	13552.3	9457.1	10150.1	8474.15	9904.7	9471.81	14603	11980.8	14651.1	11035.8	9975.92	9541.87	11663	15444.1	15909.4	15051.9	O15397	Importin-8	>O15397 Importin-8 OS=Homo sapiens OX=9606 GN=IPO8 PE=1 SV=2	7	12	13.9	119.94
STX7	24749.6	18136.9	31239.2	49612	16918	19263.7	22000	16256.4	40674.6	34286	43728.6	17918.4	17783.7	17199.1	39235.7	37703.2	34316.9	36987.9	O15400	Syntaxin-7	>O15400 Syntaxin-7 OS=Homo sapiens OX=9606 GN=STX7 PE=1 SV=4	9	9	45.6	29.815
SLC16A3	34338.4	46514.7	138847	200912	49534.7	92703.5	64309.2	60624.1	154715	122729	142608	57054.7	51491.6	41174.9	177438	66884.6	137438	116211	O15427	Monocarboxylate transporter 4	>O15427 Monocarboxylate transporter 4 OS=Homo sapiens OX=9606 GN=SLC16A3 PE=1 SV=1	11	13	30.8	49.469
ABCC4	20625.1	32950	6701.11	11629.5	25398.9	26323.8	27713.1	26863.7	8284.3	7155.61	8065.6	26706.4	26255.1	23201.8	7202.11	6880.76	7544.58	6640.98	O15439	Multidrug resistance-associated protein 4	>O15439 Multidrug resistance-associated protein 4 OS=Homo sapiens OX=9606 GN=ABCC4 PE=1 SV=3	17	17	15.1	149.52
CD3EAP	2530.46	3137.74	1634.56	3726.49	3289.95	5418.53	3917.93	3610.1	1661.72	1864.35	2276.17	4552.16	3993.7	3336.51	2572.21	1404.7	2065.43	1770.78	O15446	DNA-directed RNA polymerase I subunit RPA34	>O15446 DNA-directed RNA polymerase I subunit RPA34 OS=Homo sapiens OX=9606 GN=CD3EAP PE=1 SV=1	4	6	18.4	54.985
P4HA2	132804	104925	73311.1	90916.1	140932	74914.3	124795	93818.4	66696.3	56023.9	74122.5	161907	143023	181136	73432.5	155285	84292.5	143701	O15460	Prolyl 4-hydroxylase subunit alpha-2	>O15460 Prolyl 4-hydroxylase subunit alpha-2 OS=Homo sapiens OX=9606 GN=P4HA2 PE=1 SV=1	22	22	47.3	60.901
CAPN5	24049.8	49755.2	19660.9	17959.4	31508.4	40468.8	31152.5	34497	20199.5	23451.1	26037.7	33391.1	24879	26797.9	16067.6	13068.1	22024.2	14629.6	O15484	Calpain-5	>O15484 Calpain-5 OS=Homo sapiens OX=9606 GN=CAPN5 PE=1 SV=2	17	17	30.6	73.168
YKT6	24166.6	26806.4	39695.5	23891.3	30038.5	20231.6	25650.3	28528.8	30875.7	41954.7	29394.7	30444.1	29696.1	31358.1	31855.3	44508.8	37513.5	38869	O15498	Synaptobrevin homolog YKT6	>O15498 Synaptobrevin homolog YKT6 OS=Homo sapiens OX=9606 GN=YKT6 PE=1 SV=1	9	11	57.6	22.417
NUPL2	2466.59	2809.95	4209.92	6666.5	2769.42	3446.01	2214.6	3018.43	4276.22	3603.3	4602.39	3104.65	3007.38	2907.5	3721.7	2865.1	3881.76	3871.56	O15504	Nucleoporin-like protein 2	>O15504 Nucleoporin-like protein 2 OS=Homo sapiens OX=9606 GN=NUPL2 PE=1 SV=1	3	4	15.6	44.871
ARPC5	54956.8	46455.7	70049.8	37897.1	50073.3	36028.1	44233.4	44830.8	65028.4	72070	60105.8	51662.1	47375.6	50423.7	52881.7	77750	67062.9	70890.2	O15511	Actin-related protein 2/3 complex subunit 5	>O15511 Actin-related protein 2/3 complex subunit 5 OS=Homo sapiens OX=9606 GN=ARPC5 PE=1 SV=3	11	13	76.2	16.32
POLR2D	2578.8	3410.81	1600.74	1228.92	2672.93	3412.71	2745.23	3777.45	1423.48	1534.9	1682.48	3422.46	3387.85	3189.95	1764.23	1217.02	1491.78	1384.02	O15514	DNA-directed RNA polymerase II subunit RPB4	>O15514 DNA-directed RNA polymerase II subunit RPB4 OS=Homo sapiens OX=9606 GN=POLR2D PE=1 SV=1	4	4	42.3	16.311
DDX3Y	21386	19862.6	7344.46	5332.19	14985.7	9766.72	11769.5	13294.5	4858.7	6721.78	4786.54	9646.31	12623.7	11128.5	3765.62	6100.69	4156.89	3596.52	O15523	ATP-dependent RNA helicase DDX3Y	>O15523 ATP-dependent RNA helicase DDX3Y OS=Homo sapiens OX=9606 GN=DDX3Y PE=1 SV=2	8	33	53.6	73.153
PDPK1;PDPK2	7688.46	7285.23	13049.4	11129.9	8123.3	8142.3	7773.08	8116.33	12079.8	13816.3	13177	7876.72	8052.29	8193.56	12669.2	12883.2	13049.2	12345.8	O15530	3-phosphoinositide-dependent protein kinase 1;Putative 3-phosphoinositide-dependent protein kinase 2	>O15530 3-phosphoinositide-dependent protein kinase 1 OS=Homo sapiens OX=9606 GN=PDPK1 PE=1 SV=1;>Q6A1A2 Putative 3-phosphoinositide-dependent protein kinase 2 OS=Homo sapiens OX=9606 GN=PDPK2P PE=5 SV=1	11	15	31.1	63.151
DHX15	98537.5	154483	168001	193998	134835	160259	140781	155726	171533	140435	164900	128778	135624	124766	165069	132357	163392	139085	O43143	Putative pre-mRNA-splicing factor ATP-dependent RNA helicase DHX15	>O43143 Pre-mRNA-splicing factor ATP-dependent RNA helicase DHX15 OS=Homo sapiens OX=9606 GN=DHX15 PE=1 SV=2	31	33	46.9	90.932
RNMT	37472.3	54866.1	41679.6	60420.3	49285.4	70591	51708.6	53462.2	51708.4	49455.8	38364.4	52979.8	49545.1	49047.7	50538.7	33178.8	44322.2	42104.2	O43148	mRNA cap guanine-N7 methyltransferase	>O43148 mRNA cap guanine-N7 methyltransferase OS=Homo sapiens OX=9606 GN=RNMT PE=1 SV=1	21	21	51.1	54.843
ZZEF1	24586.2	29228.7	40590	27651.9	29892.6	27126.6	26737.2	28780.7	37926.6	42789	33576.5	30271.3	30282.7	29016.8	30125.1	31324	36874.9	37738.7	O43149	Zinc finger ZZ-type and EF-hand domain-containing protein 1	>O43149 Zinc finger ZZ-type and EF-hand domain-containing protein 1 OS=Homo sapiens OX=9606 GN=ZZEF1 PE=1 SV=6	23	26	10.7	331.07
ASAP2	2534.05	3222.33	3437.9	1749.33	3307.52	2181.98	3020.28	2436.48	3323.18	3560.09	3558.19	3387.03	3093.15	3546.17	2468.73	3544.73	3712.88	3782.52	O43150	Arf-GAP with SH3 domain, ANK repeat and PH domain-containing protein 2	>O43150 Arf-GAP with SH3 domain, ANK repeat and PH domain-containing protein 2 OS=Homo sapiens OX=9606 GN=ASAP2 PE=1 SV=3	6	7	8.5	111.65
FLRT2	27597.9	35883.3	27955.7	27139.6	27044.5	32572.9	25393.2	32752.8	30099	18338	30253.8	26314.5	30539.8	32674.7	25248.7	22439.3	20580.9	26313.2	O43155	Leucine-rich repeat transmembrane protein FLRT2	>O43155 Leucine-rich repeat transmembrane protein FLRT2 OS=Homo sapiens OX=9606 GN=FLRT2 PE=1 SV=1	14	14	23.9	74.048
TTI1	760.586	1302	488.454	483.09	1257.48	1257.79	1460.47	1488.64	564.671	631.329	768.179	1346.99	1487.84	1346.01	538.404	505.252	509.956	568.755	O43156	TELO2-interacting protein 1 homolog	>O43156 TELO2-interacting protein 1 homolog OS=Homo sapiens OX=9606 GN=TTI1 PE=1 SV=3	7	7	8.4	122.07
PLXNB1	7805.58	6829.22	13397.8	21470.2	7183.62	9728.18	7479.44	6936.96	18520.3	12041	20806.5	6901.57	6856.65	6266.17	19921.1	14925.3	15654.2	17848.1	O43157	Plexin-B1	>O43157 Plexin-B1 OS=Homo sapiens OX=9606 GN=PLXNB1 PE=1 SV=3	14	22	11.9	232.3
RRP8	5105.41	6946.11	14105.3	20854.3	6412.77	12382.5	9501.24	8242.53	14729.9	15990.6	16022.1	6997.23	8215.6	7054.66	19812.5	13465.7	13676.1	14160	O43159	Ribosomal RNA-processing protein 8	>O43159 Ribosomal RNA-processing protein 8 OS=Homo sapiens OX=9606 GN=RRP8 PE=1 SV=2	10	12	30	50.714
PJA2	1271.5	1156.84	381.457	NA	1408.8	797.513	957.599	1531.95	163.435	176.348	NA	898.777	954.201	1156.51	267.109	183.691	296.577	294.038	O43164	E3 ubiquitin-protein ligase Praja-2	>O43164 E3 ubiquitin-protein ligase Praja-2 OS=Homo sapiens OX=9606 GN=PJA2 PE=1 SV=4	3	3	8.1	78.213
SIPA1L1	51034.2	27329.4	21597.9	26954.7	31615.6	27679.9	26128.2	25616.1	20671	24422.7	23573.2	30401.3	36138.4	37202.2	26140.8	32728.1	24741.4	29070.1	O43166	Signal-induced proliferation-associated 1-like protein 1	>O43166 Signal-induced proliferation-associated 1-like protein 1 OS=Homo sapiens OX=9606 GN=SIPA1L1 PE=1 SV=4	30	30	19.6	200.03
CYB5B	28904.6	26102.6	18706	31351.6	24213.2	32163.6	26769.7	21480.9	22073.8	21492.5	24398	23174.1	24670.1	24335.5	31125	25772.2	21568.6	24863.1	O43169	Cytochrome b5 type B	>O43169 Cytochrome b5 type B OS=Homo sapiens OX=9606 GN=CYB5B PE=1 SV=3	4	5	54	16.694
PRPF4	37031.4	52918.6	34010.3	44603.3	45241.2	57225.9	47563	52141.4	36801.9	29658.9	36451.5	48081.8	51507.7	47916.5	39681.3	30163.7	34010.2	29799.2	O43172	U4/U6 small nuclear ribonucleoprotein Prp4	>O43172 U4/U6 small nuclear ribonucleoprotein Prp4 OS=Homo sapiens OX=9606 GN=PRPF4 PE=1 SV=2	23	23	52.5	58.449
PHGDH	69150.8	108990	77157.2	42328.6	122203	57408.5	76469.1	104729	48647.4	60245.4	51369.6	101163	137914	168067	38380.9	94334.8	56746.4	74677.9	O43175	D-3-phosphoglycerate dehydrogenase	>O43175 D-3-phosphoglycerate dehydrogenase OS=Homo sapiens OX=9606 GN=PHGDH PE=1 SV=4	20	20	44.7	56.65
NDUFS4	14618.9	10510.3	14634.9	26292	9573.04	18863.7	15740.3	10889.7	18677.8	20980.7	19163.3	11190.3	13177.3	11558.4	22784.4	16053.2	17088.5	16504.1	O43181	NADH dehydrogenase [ubiquinone] iron-sulfur protein 4, mitochondrial	>O43181 NADH dehydrogenase [ubiquinone] iron-sulfur protein 4, mitochondrial OS=Homo sapiens OX=9606 GN=NDUFS4 PE=1 SV=1	4	5	31.4	20.108
DYNC1LI2	67468.4	70211.9	52162	28648	72138.5	52066.8	61677.2	69557.9	43863.3	48627.6	44174.5	68079.5	64319.9	68565.1	39685.3	53172.8	52159.3	50519.9	O43237	Cytoplasmic dynein 1 light intermediate chain 2	>O43237 Cytoplasmic dynein 1 light intermediate chain 2 OS=Homo sapiens OX=9606 GN=DYNC1LI2 PE=1 SV=1	18	23	52	54.099
PSMD3	103082	149469	154111	127057	151794	133541	140094	148156	146573	147074	148916	150218	144144	140488	135342	134911	151001	147241	O43242	26S proteasome non-ATPase regulatory subunit 3	>O43242 26S proteasome non-ATPase regulatory subunit 3 OS=Homo sapiens OX=9606 GN=PSMD3 PE=1 SV=2	27	33	64.4	60.977
RBFOX2;RBFOX1;RBFOX3	13482.3	14198.6	11055.8	17946.8	13182.5	13735.8	14818.1	13867.9	14186.7	10799.7	16139.3	13787.9	14960.8	15272.1	13267	13982.2	12725.1	13350.3	O43251	RNA binding protein fox-1 homolog 2;RNA binding protein fox-1 homolog 1;RNA binding protein fox-1 homolog 3	>O43251 RNA binding protein fox-1 homolog 2 OS=Homo sapiens OX=9606 GN=RBFOX2 PE=1 SV=3;>Q9NWB1 RNA binding protein fox-1 homolog 1 OS=Homo sapiens OX=9606 GN=RBFOX1 PE=1 SV=2;>A6NFN3 RNA binding protein fox-1 homolog 3 OS=Homo sapiens OX=9606 GN=RBFOX3 PE	5	5	13.3	41.373
PAPSS1	17515.1	30639.8	56143.5	32727.8	30711.5	22750.2	27026.8	30896.9	48549.4	39962.3	42841.4	28053.3	28545.1	30593.8	42314.6	49067.9	49355.1	48475.9	O43252	Bifunctional 3-phosphoadenosine 5-phosphosulfate synthase 1;Sulfate adenylyltransferase;Adenylyl-sulfate kinase	>O43252 Bifunctional 3-phosphoadenosine 5-phosphosulfate synthase 1 OS=Homo sapiens OX=9606 GN=PAPSS1 PE=1 SV=2	15	18	38	70.832
ZW10	26238.1	32746.4	22916.4	27405.9	29501.2	32655.4	33445	33887.6	21936.5	20629.9	21910.6	32840.1	30809	30597.5	27070	22026.7	22753.6	21592.2	O43264	Centromere/kinetochore protein zw10 homolog	>O43264 Centromere/kinetochore protein zw10 homolog OS=Homo sapiens OX=9606 GN=ZW10 PE=1 SV=3	19	19	30.2	88.828
B4GALT5	763.972	1217.28	1109.96	1890.36	1139.39	1183.47	1045.99	961.997	802.892	1289.48	907.28	1599.24	1010.07	829.845	1779.46	1106.9	1530.76	1115.88	O43286	Beta-1,4-galactosyltransferase 5	>O43286 Beta-1,4-galactosyltransferase 5 OS=Homo sapiens OX=9606 GN=B4GALT5 PE=1 SV=1	1	1	2.1	45.118
SART1	42676.3	56042.3	45358.5	63256	47545.5	60063.7	45169.4	46499.5	50255.7	43050	50428.6	43868.3	45652.1	45257.9	59643.7	45083.2	46902.1	46952.4	O43290	U4/U6.U5 tri-snRNP-associated protein 1	>O43290 U4/U6.U5 tri-snRNP-associated protein 1 OS=Homo sapiens OX=9606 GN=SART1 PE=1 SV=1	26	26	42.9	90.254
GPAA1	21752.5	24913.2	8694.73	11331.1	23052	26655.9	22893.6	22798.1	8040.11	8561.18	8498.22	22814.7	24157.9	21177.9	10801.1	8529.07	9479.53	8905.52	O43292	Glycosylphosphatidylinositol anchor attachment 1 protein	>O43292 Glycosylphosphatidylinositol anchor attachment 1 protein OS=Homo sapiens OX=9606 GN=GPAA1 PE=1 SV=3	9	9	14.8	67.622
DAPK3	37289	25367.5	18974.9	45707.1	25922.1	47406	32827.2	24825.5	24889.1	27143.9	25166.3	30053.9	28304	26595.6	38832.9	18996.6	21859.2	24096.2	O43293	Death-associated protein kinase 3	>O43293 Death-associated protein kinase 3 OS=Homo sapiens OX=9606 GN=DAPK3 PE=1 SV=1	10	10	27.3	52.535
TGFB1I1	109315	35545.8	24385.5	17233.3	38735.2	23783.3	23697.2	34233.1	30414.8	13818.4	26050	33300.4	42960.3	52284.1	20410.4	55307.2	22692.4	43236	O43294	Transforming growth factor beta-1-induced transcript 1 protein	>O43294 Transforming growth factor beta-1-induced transcript 1 protein OS=Homo sapiens OX=9606 GN=TGFB1I1 PE=1 SV=2	12	12	30.6	49.814
ADCY6	4450.62	3009.75	1563.49	2343.59	3045.32	3385.73	3187.5	3015.79	1538.32	1494.81	1881.08	3180.98	3937.05	3089.42	1814.98	1860.83	1671.68	1611.45	O43306	Adenylate cyclase type 6	>O43306 Adenylate cyclase type 6 OS=Homo sapiens OX=9606 GN=ADCY6 PE=1 SV=2	4	4	4.2	130.61
CTIF	21310.3	13233.3	14106	8736.69	16064.2	13803.7	18860.2	15487.4	17762.9	17754.5	16783.4	18774.1	17239.5	18403	12662	17763.5	14968.7	18810.5	O43310	CBP80/20-dependent translation initiation factor	>O43310 CBP80/20-dependent translation initiation factor OS=Homo sapiens OX=9606 GN=CTIF PE=1 SV=1	12	12	23.7	67.586
PPIP5K2	12405.3	11877	16111	10173.5	12547.4	8718.57	11982.2	11669.2	15613.2	14127.3	14089	10841.2	10275.8	12896.9	12344.9	18153	13981.5	15840.5	O43314	Inositol hexakisphosphate and diphosphoinositol-pentakisphosphate kinase 2	>O43314 Inositol hexakisphosphate and diphosphoinositol-pentakisphosphate kinase 2 OS=Homo sapiens OX=9606 GN=PPIP5K2 PE=1 SV=3	8	14	12.5	140.41
MAP3K7	6558.14	9859.34	4360.2	3754.75	10583.1	8935.65	8693.19	10167.2	5270.46	5399.91	4976.42	10221.2	8847.97	8630.32	5176.06	4592.68	4752.97	4809.87	O43318	Mitogen-activated protein kinase kinase kinase 7	>O43318 Mitogen-activated protein kinase kinase kinase 7 OS=Homo sapiens OX=9606 GN=MAP3K7 PE=1 SV=1	8	8	16.7	67.195
EEF1E1	35914.6	43415.2	16355.8	12548.8	41428.3	35910.7	35868.5	39532	15301.8	18429.9	15762.2	39081.6	39203.8	39662.1	16713.8	16856.4	17806.3	16695.3	O43324	Eukaryotic translation elongation factor 1 epsilon-1	>O43324 Eukaryotic translation elongation factor 1 epsilon-1 OS=Homo sapiens OX=9606 GN=EEF1E1 PE=1 SV=1	8	8	44.3	19.81
LYRM1	1119.17	1389.73	2370.09	3396.37	1303.66	2278.23	1775.83	1378.03	2722.51	2635.35	2937.27	1569.47	1414.24	1276.49	2628.59	2439.81	2750.62	2741.36	O43325	LYR motif-containing protein 1	>O43325 LYR motif-containing protein 1 OS=Homo sapiens OX=9606 GN=LYRM1 PE=2 SV=1	1	3	21.3	14.281
MSI1	1440.38	4951.66	5693.43	3472.6	3787.5	4150.1	2892.99	5563.6	4473.01	1799.86	5146.3	4231.95	2857.12	2140.68	3178.63	2467.32	5206.01	3917.72	O43347	RNA-binding protein Musashi homolog 1	>O43347 RNA-binding protein Musashi homolog 1 OS=Homo sapiens OX=9606 GN=MSI1 PE=1 SV=1	2	4	11	39.124
HNRNPR	78026.6	113713	115853	171931	95565.1	121238	105105	107228	136401	108308	152741	94895.5	95643.1	91047.5	131631	99790.6	123507	114197	O43390	Heterogeneous nuclear ribonucleoprotein R	>O43390 Heterogeneous nuclear ribonucleoprotein R OS=Homo sapiens OX=9606 GN=HNRNPR PE=1 SV=1	19	30	51.5	70.942
PRPF3	27608.5	41178.5	52511	68077.8	36504.5	47981.2	36942.9	41942	55554	45694.8	56629.9	36172.2	37874	34109.9	58895.2	45626.3	52887.4	47757.8	O43395	U4/U6 small nuclear ribonucleoprotein Prp3	>O43395 U4/U6 small nuclear ribonucleoprotein Prp3 OS=Homo sapiens OX=9606 GN=PRPF3 PE=1 SV=2	21	22	36.2	77.528
TXNL1	30361.3	53687.5	67138.3	50225.9	58272.6	42833.2	46587.1	51748	59034	84760	58945.4	53655.9	50541.5	53054.4	57655.9	63846.4	65825.8	61290.5	O43396	Thioredoxin-like protein 1	>O43396 Thioredoxin-like protein 1 OS=Homo sapiens OX=9606 GN=TXNL1 PE=1 SV=3	14	17	75.8	32.251
TPD52L2	81544.2	85937.4	65765.1	51707.8	89265.7	84868.1	77502.4	84710.6	58810.1	65748.6	59072.3	86133.1	90434.3	97257.3	61890.8	78578.6	63503.6	64076.6	O43399	Tumor protein D54	>O43399 Tumor protein D54 OS=Homo sapiens OX=9606 GN=TPD52L2 PE=1 SV=2	14	14	68.9	22.237
EMC8	14263.1	16566.6	26456.1	40214.5	15284.1	19688.5	16238.3	16922.2	28638.5	25858.7	29237.9	15509.1	18776.1	16084.8	29880.9	27675.6	27410.9	26289.2	O43402	ER membrane protein complex subunit 8	>O43402 ER membrane protein complex subunit 8 OS=Homo sapiens OX=9606 GN=EMC8 PE=1 SV=1	10	10	53.8	23.773
ERI3	10293.3	13763.5	12343.1	8554.75	12495.8	13397.2	12137	14297.4	12257.4	10678.7	12800.8	12843.9	12671.1	11179.3	10652.8	10523.8	13081.4	12766.6	O43414	ERI1 exoribonuclease 3	>O43414 ERI1 exoribonuclease 3 OS=Homo sapiens OX=9606 GN=ERI3 PE=1 SV=2	8	8	24.9	37.238
PRKRIR	224.483	238.912	882.123	751.315	270.264	216.171	214.073	214.593	763.483	514.475	847.285	NA	216.569	392.636	609.79	1029.96	680.294	844.469	O43422	52 kDa repressor of the inhibitor of the protein kinase	>O43422 52 kDa repressor of the inhibitor of the protein kinase OS=Homo sapiens OX=9606 GN=THAP12 PE=1 SV=2	4	4	7	87.703
SYNJ1	9356.58	9629.89	4488.81	2916.23	9540.49	6209.32	8635.79	8246.85	4063.79	5078.43	4613.05	9014.46	12249.1	13306.3	3490.48	10040.8	4249.94	5180.5	O43426	Synaptojanin-1	>O43426 Synaptojanin-1 OS=Homo sapiens OX=9606 GN=SYNJ1 PE=1 SV=2	7	7	4.7	173.1
FIBP	4842.88	5639.42	20453	13256.4	6267.33	5539.18	5838.89	5946.05	9411.47	8641.64	9836.72	5488.29	4830.37	5539.08	10055.7	11992.2	9538.16	9540.8	O43427	Acidic fibroblast growth factor intracellular-binding protein	>O43427 Acidic fibroblast growth factor intracellular-binding protein OS=Homo sapiens OX=9606 GN=FIBP PE=1 SV=3	4	8	22.3	41.878
EIF4G3	37476.2	42712.6	65053.1	45554.6	47090.9	47502.3	43469.7	41722.5	77911.2	71603.5	69613.9	53027.8	51345	49772	67909.8	76393.3	73487	71784.2	O43432	Eukaryotic translation initiation factor 4 gamma 3	>O43432 Eukaryotic translation initiation factor 4 gamma 3 OS=Homo sapiens OX=9606 GN=EIF4G3 PE=1 SV=2	33	44	28.6	176.65
PPIH	21224	34501	29643.6	27377.5	33793.4	29655.2	30723.2	36883.1	26524.6	23182.7	27633.4	30800.1	29519.4	28057.6	23997.5	22808	27807.1	23444.2	O43447	Peptidyl-prolyl cis-trans isomerase H	>O43447 Peptidyl-prolyl cis-trans isomerase H OS=Homo sapiens OX=9606 GN=PPIH PE=1 SV=1	7	8	39	19.208
MBTPS2	3181	5341.27	982.758	1246.34	4425.57	4974.92	4624.26	3949.84	1037.96	1344.58	1080.59	4631.74	4606.18	4410	1079.15	1055.46	962.128	991.15	O43462	Membrane-bound transcription factor site-2 protease	>O43462 Membrane-bound transcription factor site-2 protease OS=Homo sapiens OX=9606 GN=MBTPS2 PE=1 SV=1	1	2	3.3	57.443
HTRA2	6188.98	6822.83	1980.01	2096	5812.93	8446.54	7067.99	6371.56	1753.38	1703.58	2150.09	6950.34	5790.78	5480.58	1996.16	1852.74	1968.84	1676.07	O43464	Serine protease HTRA2, mitochondrial	>O43464 Serine protease HTRA2, mitochondrial OS=Homo sapiens OX=9606 GN=HTRA2 PE=1 SV=2	4	6	15.7	48.84
AKR7A2	38205.3	49890.2	56974.4	31672.7	47692.8	39329.3	41108.6	55314.5	54439.8	53742.8	58022	46180.4	44854.6	45440.8	37066.3	47387.6	56686.4	51366.7	O43488	Aflatoxin B1 aldehyde reductase member 2	>O43488 Aflatoxin B1 aldehyde reductase member 2 OS=Homo sapiens OX=9606 GN=AKR7A2 PE=1 SV=3	8	11	37	39.589
EPB41L2	207366	133128	147074	156563	136837	118494	136313	120816	172942	128617	161675	127886	154053	183074	132226	266806	155615	199407	O43491	Band 4.1-like protein 2	>O43491 Band 4.1-like protein 2 OS=Homo sapiens OX=9606 GN=EPB41L2 PE=1 SV=1	42	54	58.8	112.59
TGOLN2	79606.8	51312.2	50373.7	61123.7	50912.8	78169.5	68519.7	50523.1	45693.9	78729.3	56471.3	57915.5	52469.9	66235.9	71579.4	64417.3	46936.9	55892.8	O43493	Trans-Golgi network integral membrane protein 2	>O43493 Trans-Golgi network integral membrane protein 2 OS=Homo sapiens OX=9606 GN=TGOLN2 PE=1 SV=3	15	16	41.1	51.018
B3GNT1	13101.8	12830.8	13180.4	27208.8	11770.5	14570.7	12395.8	11798.5	13896.4	13707.5	12829.9	12061.4	13356.5	13053.2	21644.9	14240	15499.6	12619.8	O43505	N-acetyllactosaminide beta-1,3-N-acetylglucosaminyltransferase	>O43505 Beta-1,4-glucuronyltransferase 1 OS=Homo sapiens OX=9606 GN=B4GAT1 PE=1 SV=1	7	7	18.6	47.119
ATP8B1	5406.45	4161.71	2463.66	3662.66	4281.68	7484.82	6696.48	4221.08	2537.28	4125.03	3064.68	7015.72	6105.56	7753.41	4026.57	3786.73	2591.15	2757.57	O43520	Phospholipid-transporting ATPase IC	>O43520 Phospholipid-transporting ATPase IC OS=Homo sapiens OX=9606 GN=ATP8B1 PE=1 SV=3	7	7	8.6	143.69
FOXO3;FOXO6;FOXO1	2737.48	3672.56	1477.09	941.299	4212.71	4266.99	5046.82	4823.3	1822.82	1887.95	1875.71	4173.77	3888.44	3794.1	1406.39	1023.95	1314.84	1685.38	O43524	Forkhead box protein O3;Forkhead box protein O6;Forkhead box protein O1	>O43524 Forkhead box protein O3 OS=Homo sapiens OX=9606 GN=FOXO3 PE=1 SV=1;>A8MYZ6 Forkhead box protein O6 OS=Homo sapiens OX=9606 GN=FOXO6 PE=1 SV=1;>Q12778 Forkhead box protein O1 OS=Homo sapiens OX=9606 GN=FOXO1 PE=1 SV=2	4	4	8	71.276
RNF13	7157.69	4656.17	6452.55	8012.81	6401.4	8508.56	8392.56	5007.2	9742.07	6362.1	10594.5	5698.97	5183.51	5515.22	8031.41	6037.36	7228.2	7225.89	O43567	E3 ubiquitin-protein ligase RNF13	>O43567 E3 ubiquitin-protein ligase RNF13 OS=Homo sapiens OX=9606 GN=RNF13 PE=1 SV=1	2	5	22.6	42.813
CA12	4449.82	9027.81	3995.56	5552.54	9750	7755.39	7724.41	8107.93	3725.23	10245.3	3781.9	8791.13	8324.48	8880.19	5186.52	7733.17	7045.86	4491.28	O43570	Carbonic anhydrase 12	>O43570 Carbonic anhydrase 12 OS=Homo sapiens OX=9606 GN=CA12 PE=1 SV=1	2	3	11.6	39.45
AKAP10	3241.82	4360.8	1016.2	598.633	5139.46	4065.69	3640.38	4501.55	964.411	1011.41	1034.51	4266.35	4777.54	5361.4	1002.96	928.082	1019.93	1086.08	O43572	A-kinase anchor protein 10, mitochondrial	>O43572 A-kinase anchor protein 10, mitochondrial OS=Homo sapiens OX=9606 GN=AKAP10 PE=1 SV=2	3	3	6.6	73.817
DENR	41806.5	61017	49074.9	23810	67673.2	39935.7	51100.9	68846.5	42428.1	40223.3	34302.5	68425.2	54518.9	61239.7	33638.5	46189.1	49305.5	46336	O43583	Density-regulated protein	>O43583 Density-regulated protein OS=Homo sapiens OX=9606 GN=DENR PE=1 SV=2	6	8	47	22.092
XPOT	55631.4	90428.8	69922.7	32195.2	94288.9	59237	72014	98252.3	51846.6	50624.8	47752.7	86252.9	84287.4	96703.8	40558.3	64569.8	60073.1	58412.9	O43592	Exportin-T	>O43592 Exportin-T OS=Homo sapiens OX=9606 GN=XPOT PE=1 SV=2	27	28	40.4	109.96
DNPH1	2296.88	3264.03	8281.51	4194.24	4259.08	2765.6	3522.08	4482.12	6183.97	6535.38	5514.96	3507.52	3712.47	3249.3	5241.87	4163.59	7514.94	6298.12	O43598	2-deoxynucleoside 5-phosphate N-hydrolase 1	>O43598 2-deoxynucleoside 5-phosphate N-hydrolase 1 OS=Homo sapiens OX=9606 GN=DNPH1 PE=1 SV=1	4	4	29.3	19.108
TIMM44	67728.6	64126.1	58931.1	87005	66725.2	91672.3	74035.6	67201.8	65936.3	64474.2	69587.5	65348.1	73703	64714.7	79568.8	53559.9	64575.7	58673.1	O43615	Mitochondrial import inner membrane translocase subunit TIM44	>O43615 Mitochondrial import inner membrane translocase subunit TIM44 OS=Homo sapiens OX=9606 GN=TIMM44 PE=1 SV=2	20	22	50.9	51.355
TRAPPC3	15966.8	18746.6	36487.1	20740.5	18685	16456.2	18912.6	19120	29433.5	29673.1	28242.2	19953.2	18616.6	17764.7	27908.2	28237.2	33286	31455	O43617	Trafficking protein particle complex subunit 3	>O43617 Trafficking protein particle complex subunit 3 OS=Homo sapiens OX=9606 GN=TRAPPC3 PE=1 SV=1	9	9	46.7	20.274
CHMP2A	10708.7	15543.5	27107	15775	15516.6	11887	13304.4	16879	20855.5	17706.5	20862.1	15642.4	13552.4	14470.3	17288.7	20649.2	21053.2	20109.4	O43633	Charged multivesicular body protein 2a	>O43633 Charged multivesicular body protein 2a OS=Homo sapiens OX=9606 GN=CHMP2A PE=1 SV=1	6	9	31.5	25.104
NCK2	5728.86	45314.4	1143.28	9816.7	24992.1	7141.13	7054.14	5843.84	1447.97	12496.6	1399.2	13230	6868.1	5442.43	3640.9	877.973	1240.61	1035.92	O43639	Cytoplasmic protein NCK2	>O43639 Cytoplasmic protein NCK2 OS=Homo sapiens OX=9606 GN=NCK2 PE=1 SV=2	3	5	13.2	42.915
TSPAN6	6153	6745.34	12716.3	18827.4	6763.97	8556.54	9084.05	6688.87	13427.6	10792.2	14415	7445.28	6563.76	6410.3	14775.1	11379.4	14974.5	12947.6	O43657	Tetraspanin-6	>O43657 Tetraspanin-6 OS=Homo sapiens OX=9606 GN=TSPAN6 PE=1 SV=1	4	5	22.9	27.563
PLRG1	14437	22799.4	21863	27560.4	19536.2	30321.3	18523.3	24292.8	21998.6	18991.7	23125.6	21941.9	21002	19294.5	23553.5	18364.5	20532.5	19084.5	O43660	Pleiotropic regulator 1	>O43660 Pleiotropic regulator 1 OS=Homo sapiens OX=9606 GN=PLRG1 PE=1 SV=1	15	15	35.2	57.193
PRC1	7840.24	11694.1	12221.7	12497.7	11099	20588.6	9760.06	14340.6	10604.4	9177.77	10592.7	12704.1	12685	11421.4	12241	9843.39	11733.4	8182.29	O43663	Protein regulator of cytokinesis 1	>O43663 Protein regulator of cytokinesis 1 OS=Homo sapiens OX=9606 GN=PRC1 PE=1 SV=2	8	8	14.7	71.606
RGS10	2109.91	3707.27	7431.55	4240.38	3569.59	2718.26	4468.4	4035.73	5953.08	9726.07	5334.24	3568.78	3507.97	3714.4	6884.39	5677.61	7824.22	7342.04	O43665	Regulator of G-protein signaling 10	>O43665 Regulator of G-protein signaling 10 OS=Homo sapiens OX=9606 GN=RGS10 PE=1 SV=3	6	6	33.7	21.21
ZNF207	15811.4	21158.1	20151.6	25586.6	19957.2	21695	23960.6	21648.8	22066.8	19143.8	23465.7	20856.8	19785.9	18456.3	21983.5	18801.3	20629.8	20874.8	O43670	BUB3-interacting and GLEBS motif-containing protein ZNF207	>O43670 BUB3-interacting and GLEBS motif-containing protein ZNF207 OS=Homo sapiens OX=9606 GN=ZNF207 PE=1 SV=1	7	7	17.2	50.75
NDUFB5	40388.3	38077.8	21328.4	36443.7	33248.3	58172.8	45009.7	35940.2	23823	26017.5	24966.3	33623.9	39818.5	32468.8	32041.6	20007.8	24564.2	21310.2	O43674	NADH dehydrogenase [ubiquinone] 1 beta subcomplex subunit 5, mitochondrial	>O43674 NADH dehydrogenase [ubiquinone] 1 beta subcomplex subunit 5, mitochondrial OS=Homo sapiens OX=9606 GN=NDUFB5 PE=1 SV=1	6	6	25.4	21.75
NDUFB3	18884.2	18116.4	13751.2	23409.5	15441.6	25705.4	20315.3	16871.8	15566.8	16931	15547.2	15628.7	18075.6	14833.6	20208.2	13669.1	15168.4	15391.3	O43676	NADH dehydrogenase [ubiquinone] 1 beta subcomplex subunit 3	>O43676 NADH dehydrogenase [ubiquinone] 1 beta subcomplex subunit 3 OS=Homo sapiens OX=9606 GN=NDUFB3 PE=1 SV=3	3	4	35.7	11.402
NDUFA2	19750	20543.5	25150.9	52927.5	16865	30568.1	23332.8	18811.7	32066	39767.6	31987.8	18835.7	21707.1	17453.5	38491.2	23536	27463.1	26680.9	O43678	NADH dehydrogenase [ubiquinone] 1 alpha subcomplex subunit 2	>O43678 NADH dehydrogenase [ubiquinone] 1 alpha subcomplex subunit 2 OS=Homo sapiens OX=9606 GN=NDUFA2 PE=1 SV=3	6	6	57.6	10.921
ASNA1	22619.6	30334.9	31802.5	26100.9	29682	28013.8	29263.1	30707.4	31659.3	29334.4	32214.3	30060.8	27108.8	24661.3	30447.1	27265.3	31581	29988.9	O43681	ATPase ASNA1	>O43681 ATPase ASNA1 OS=Homo sapiens OX=9606 GN=ASNA1 PE=1 SV=2	9	11	39.1	38.792
BUB3	40789.4	65948.3	45729.8	56096.6	57943.3	74214.2	61743.4	67336.2	49660.1	39828.5	49099	61215.1	63659	57328.7	50989.1	39570.7	47407.9	41546	O43684	Mitotic checkpoint protein BUB3	>O43684 Mitotic checkpoint protein BUB3 OS=Homo sapiens OX=9606 GN=BUB3 PE=1 SV=1	14	14	46	37.154
PPAP2C	3830.62	9724	1280.02	1928.56	9910.55	13804.6	11825.4	11588.7	1176.06	1090.18	1532.43	7983.34	6502.7	5526.48	993.758	703.434	984.809	836.91	O43688	Lipid phosphate phosphohydrolase 2	>O43688 Phospholipid phosphatase 2 OS=Homo sapiens OX=9606 GN=PLPP2 PE=1 SV=1	3	3	11.1	32.573
ACTN4	1.43374e+06	866086	881043	724198	848754	902235	945332	922204	1.27288e+06	843002	1.07319e+06	855153	810391	718366	755210	706139	861031	983663	O43707	Alpha-actinin-4	>O43707 Alpha-actinin-4 OS=Homo sapiens OX=9606 GN=ACTN4 PE=1 SV=2	46	69	77.8	104.85
GSTZ1	5051.36	9444.9	12640	12468.5	7420.25	7523.45	6811.54	9116.47	14762.2	14301.8	15318.1	8134.29	8262.81	6839.07	15651.3	12083.5	15611.1	13778.4	O43708	Maleylacetoacetate isomerase	>O43708 Maleylacetoacetate isomerase OS=Homo sapiens OX=9606 GN=GSTZ1 PE=1 SV=3	4	4	20.4	24.212
WBSCR22	3467.97	5421.17	3430.34	2771.09	5324.43	6419.43	4893.2	5865.67	3027.92	3305.82	3198.7	5573.18	5259.05	5138.29	4148.12	3046.3	3500.83	2945.54	O43709	Probable 18S rRNA (guanine-N(7))-methyltransferase	>O43709 Probable 18S rRNA (guanine-N(7))-methyltransferase OS=Homo sapiens OX=9606 GN=BUD23 PE=1 SV=2	3	3	18.1	31.88
HTATSF1	46613.6	71049.5	68657.6	90995.4	62672	80931.2	66606.6	66334.5	72534.2	55157.9	74448.6	63226	60754.2	53863.5	71518.4	57545.7	74517.9	58055.2	O43719	HIV Tat-specific factor 1	>O43719 HIV Tat-specific factor 1 OS=Homo sapiens OX=9606 GN=HTATSF1 PE=1 SV=1	30	33	50.7	85.852
KDELR3	5181.76	3053.02	3363.08	1457.93	3552.03	2248.04	3130.85	3411.67	2254.35	1904.51	1818.88	3167.8	4344.64	4468.86	2493.24	7133.62	3020.73	5635.66	O43731	ER lumen protein-retaining receptor 3	>O43731 ER lumen protein-retaining receptor 3 OS=Homo sapiens OX=9606 GN=KDELR3 PE=2 SV=1	4	4	21	25.027
CYTH3;CYTH1;CYTH2	10155.3	5866.34	3907.76	2943.87	6261.26	6660.08	6332.2	6411.51	4522.16	3196.77	4563.45	6250.04	6731.7	6443.73	2997.37	3674.4	3576.47	4126.91	O43739	Cytohesin-3;Cytohesin-1;Cytohesin-2	>O43739 Cytohesin-3 OS=Homo sapiens OX=9606 GN=CYTH3 PE=1 SV=2;>Q15438 Cytohesin-1 OS=Homo sapiens OX=9606 GN=CYTH1 PE=1 SV=1;>Q99418 Cytohesin-2 OS=Homo sapiens OX=9606 GN=CYTH2 PE=1 SV=2	5	5	15.8	46.348
AP1G1	125208	102421	95866.4	85799.6	104727	102264	105319	98726.1	99353.5	102784	94869.2	104849	104837	105408	103483	99394.3	96979.6	102204	O43747	AP-1 complex subunit gamma-1	>O43747 AP-1 complex subunit gamma-1 OS=Homo sapiens OX=9606 GN=AP1G1 PE=1 SV=5	23	23	29.1	91.35
STX6	6396.67	6320.06	4112.27	7000.89	6978.77	7738.78	6888.66	5925.53	4026.44	5312.76	4109.68	6590.61	5987.04	6492.42	6856.16	4699.58	4695.56	4712.83	O43752	Syntaxin-6	>O43752 Syntaxin-6 OS=Homo sapiens OX=9606 GN=STX6 PE=1 SV=1	6	6	36.9	29.176
SYNGR2	13028.6	12500.6	9723.95	16079.7	11341.4	17519.5	15462.1	11119.4	12353.6	18325.8	12176.1	14869.2	14079.5	9932.12	18220.3	9654.56	13362.3	8967.3	O43760	Synaptogyrin-2	>O43760 Synaptogyrin-2 OS=Homo sapiens OX=9606 GN=SYNGR2 PE=1 SV=1	4	4	16.1	24.81
SGTA	32167.3	58818.8	72300.3	37480.4	61734.3	45971	50793.9	61240.8	53009.8	70332.4	52448.1	55567.5	50187.9	47895.9	49098	45686.4	67797.4	56360.9	O43765	Small glutamine-rich tetratricopeptide repeat-containing protein alpha	>O43765 Small glutamine-rich tetratricopeptide repeat-containing protein alpha OS=Homo sapiens OX=9606 GN=SGTA PE=1 SV=1	11	11	37.1	34.063
SLC25A20	49864.3	26475	9621.6	17008.3	27007	38322.8	36612.2	23563.5	13194.1	13118	12112.6	29468.6	29836.7	28552.9	16136.6	13644.8	10823	12795.7	O43772	Mitochondrial carnitine/acylcarnitine carrier protein	>O43772 Mitochondrial carnitine/acylcarnitine carrier protein OS=Homo sapiens OX=9606 GN=SLC25A20 PE=1 SV=1	12	12	43.9	32.943
NARS	102610	139636	143100	79376	150942	116347	127440	151383	134809	181297	126519	143787	143348	166371	112165	126729	144390	140415	O43776	Asparagine--tRNA ligase, cytoplasmic	>O43776 Asparagine--tRNA ligase, cytoplasmic OS=Homo sapiens OX=9606 GN=NARS PE=1 SV=1	22	26	52.6	62.942
MYO1B	374550	180368	108015	180316	171247	131330	169471	135872	157759	190843	160212	156588	201403	204912	176931	269649	164442	206901	O43795	Unconventional myosin-Ib	>O43795 Unconventional myosin-Ib OS=Homo sapiens OX=9606 GN=MYO1B PE=1 SV=3	37	48	45.8	131.98
SLC25A17	9839.27	10081.4	3207.26	5873.11	9218.74	12718.3	10733.6	12529.1	3793.01	3762.65	3910.63	10599.6	10334.3	9823.35	3778.55	3455.17	3439.04	3147.46	O43808	Peroxisomal membrane protein PMP34	>O43808 Peroxisomal membrane protein PMP34 OS=Homo sapiens OX=9606 GN=SLC25A17 PE=1 SV=1	4	5	18.2	34.566
NUDT21	48618.7	62255.8	65193	93938.8	54014.1	72994.9	60460.5	61504.7	73008.2	55619.6	78499	55829.3	54699.7	53827.1	73621.2	56642	66012.6	61812.4	O43809	Cleavage and polyadenylation specificity factor subunit 5	>O43809 Cleavage and polyadenylation specificity factor subunit 5 OS=Homo sapiens OX=9606 GN=NUDT21 PE=1 SV=1	12	12	48.9	26.227
LANCL1	24778.8	23720.1	31665.8	21976.4	27497.9	19058.2	22639	26203.9	31212.4	38481.7	31504.1	26044.1	25399.3	26163.2	27380.9	32277.4	32195.1	30238.2	O43813	LanC-like protein 1	>O43813 Glutathione S-transferase LANCL1 OS=Homo sapiens OX=9606 GN=LANCL1 PE=1 SV=1	10	14	43.6	45.283
STRN	38231.8	36194.2	10357.8	8236.01	35361.4	33478.4	34593.1	35754.3	10626.3	11192.5	11068.5	35396.9	38733.7	37680.6	9901.9	11107.3	10049.1	10527.9	O43815	Striatin	>O43815 Striatin OS=Homo sapiens OX=9606 GN=STRN PE=1 SV=4	14	16	26.9	86.131
RRP9	18301.2	24825.2	18423.8	39155.4	24308.8	36759.4	30659.5	29810	25449.7	23187.5	24310.7	28614.6	28599.3	23963.7	32041.6	16304	23412.7	20488.8	O43818	U3 small nucleolar RNA-interacting protein 2	>O43818 U3 small nucleolar RNA-interacting protein 2 OS=Homo sapiens OX=9606 GN=RRP9 PE=1 SV=1	12	12	30.3	51.84
SCO2	4073.23	5610.25	5467.75	9354.65	4740.21	7595.29	6094.47	5917.62	6688	6016.35	4593.76	4980.69	6004.11	5905.71	7370.13	5026.28	5651.05	5533.31	O43819	Protein SCO2 homolog, mitochondrial	>O43819 Protein SCO2 homolog, mitochondrial OS=Homo sapiens OX=9606 GN=SCO2 PE=1 SV=3	6	6	33.5	29.81
AKAP8	26331.1	33500.8	16275	26881.5	34000	40156.9	33684.6	34150.3	18277.2	16680.9	18688.4	32749.4	35417.2	30504.2	19178.2	13569.7	15454.5	15381.9	O43823	A-kinase anchor protein 8	>O43823 A-kinase anchor protein 8 OS=Homo sapiens OX=9606 GN=AKAP8 PE=1 SV=1	15	15	32.4	76.107
GTPBP6	1900.64	1936.73	2881.71	3809.43	2092.86	1821.96	1524.62	2170.4	3480.78	3070.48	3264.51	2224.65	2152.03	2107.62	4174.61	2852.04	3481.43	2709.74	O43824	Putative GTP-binding protein 6	>O43824 Putative GTP-binding protein 6 OS=Homo sapiens OX=9606 GN=GTPBP6 PE=2 SV=4	3	4	11.2	56.897
IDH3B	47083.7	42851.2	36955.6	49211.6	39990.7	60359.1	50727.8	43863.9	39196.5	49134	38279	41932.8	44217.8	41005.3	48458.1	33007.8	39541.8	31513.1	O43837	Isocitrate dehydrogenase [NAD] subunit beta, mitochondrial	>O43837 Isocitrate dehydrogenase [NAD] subunit beta, mitochondrial OS=Homo sapiens OX=9606 GN=IDH3B PE=1 SV=2	16	16	46.2	42.183
NRD1	45616.3	80474.6	67665.9	38122.8	85483.8	55044.1	80951.8	88821.8	49896.3	74023.8	47739.4	84411.4	78787.3	81551.6	50245.3	68193.9	62118.9	59332.3	O43847	Nardilysin	>O43847 Nardilysin OS=Homo sapiens OX=9606 GN=NRDC PE=1 SV=3	27	29	28.1	131.7
CALU	223766	85244.4	93469.7	93757.9	218766	96034	207384	70758.8	79069.1	79567.7	71818.4	108701	146229	194604	251599	162658	76670	144697	O43852	Calumenin	>O43852 Calumenin OS=Homo sapiens OX=9606 GN=CALU PE=1 SV=2	17	21	69.5	37.106
EDIL3	107126	37435.4	24144.6	37051.5	44684.5	32014.1	30648.3	35268.4	32530.4	21445.2	31966.7	41066.8	40575.8	50353.4	29146.7	37772.5	31709.3	41434.1	O43854	EGF-like repeat and discoidin I-like domain-containing protein 3	>O43854 EGF-like repeat and discoidin I-like domain-containing protein 3 OS=Homo sapiens OX=9606 GN=EDIL3 PE=1 SV=1	18	18	40.2	53.764
ATP9B	1156.33	1582.79	4636.42	6234.33	1433.6	1525.88	1525.11	1405.99	4866.66	5106.08	5207.28	1521.42	1617.47	1426.19	5625.64	5062.57	4624.36	5466.3	O43861	Probable phospholipid-transporting ATPase IIB	>O43861 Probable phospholipid-transporting ATPase IIB OS=Homo sapiens OX=9606 GN=ATP9B PE=2 SV=4	6	10	10.2	129.3
AHCYL1	51747.3	65775.9	48966.9	26208.6	58983	44414	49966.5	59205	46235.2	41223.9	40015.6	51554.2	55175.8	52284.1	32005.9	44025.8	43094.7	39995.6	O43865	Putative adenosylhomocysteinase 2	>O43865 S-adenosylhomocysteine hydrolase-like protein 1 OS=Homo sapiens OX=9606 GN=AHCYL1 PE=1 SV=2	9	21	39.4	58.951
KIF1C	2461.68	3550.24	32080.9	19038.6	3151.1	2917.81	3492.5	3647.05	27530.4	31886.6	30020.3	3797.6	3243.21	3604.18	25949.7	29280.8	29921.2	29847.9	O43896	Kinesin-like protein KIF1C	>O43896 Kinesin-like protein KIF1C OS=Homo sapiens OX=9606 GN=KIF1C PE=1 SV=3	16	22	27.9	122.95
ORC5	5263.56	8120.73	10509.1	11562	7404.11	8807.2	6785.08	8355.66	9381.73	9590.85	8982.92	7190.62	7163.99	7133.39	10158	8022.31	10459.6	7921.35	O43913	Origin recognition complex subunit 5	>O43913 Origin recognition complex subunit 5 OS=Homo sapiens OX=9606 GN=ORC5 PE=1 SV=1	5	8	18.2	50.282
NDUFS5	16957.4	13435.7	10831.4	20947.8	12239.8	18532.4	15407.1	11969.6	14763.1	15155.7	13982.3	12908.8	15462.8	13670.9	16104.1	12184.1	12731.5	13114.8	O43920	NADH dehydrogenase [ubiquinone] iron-sulfur protein 5	>O43920 NADH dehydrogenase [ubiquinone] iron-sulfur protein 5 OS=Homo sapiens OX=9606 GN=NDUFS5 PE=1 SV=3	5	6	57.5	12.517
PEX1	2713.32	3057.72	6339.39	7861.57	2788.41	3466.29	2714.66	2806.57	6591.44	5716.51	6423.65	2811.49	2649.61	2816.41	6873.84	5821.14	7051.01	6676.38	O43933	Peroxisome biogenesis factor 1	>O43933 Peroxisome biogenesis factor 1 OS=Homo sapiens OX=9606 GN=PEX1 PE=1 SV=1	4	8	6.1	142.87
RAD21	19711.5	37588.5	30532.9	34687.4	30835.5	40424.8	23579.9	37257.4	32903.9	23929.8	31866.2	28234.7	30764.8	29022.9	26649.8	24562.3	28764	24407.3	O60216	Double-strand-break repair protein rad21 homolog	>O60216 Double-strand-break repair protein rad21 homolog OS=Homo sapiens OX=9606 GN=RAD21 PE=1 SV=2	12	17	37.1	71.689
AKR1B10	4664.81	6438.88	2452.48	1690.56	35679.2	4036.05	6599.51	11055.8	2040.86	2189.68	2304.02	20998.9	27791.8	23400.5	1486.39	9802.37	3017.64	11471.3	O60218	Aldo-keto reductase family 1 member B10	>O60218 Aldo-keto reductase family 1 member B10 OS=Homo sapiens OX=9606 GN=AKR1B10 PE=1 SV=2	7	11	38.9	36.019
TIMM8A	1399.48	1976.86	1311.04	1507.53	1294.75	3482.8	1030.84	2395.81	1181.57	1365.14	1701.69	1567.01	1381.27	1562.7	1875.71	1147.16	1450.09	1296.8	O60220	Mitochondrial import inner membrane translocase subunit Tim8 A	>O60220 Mitochondrial import inner membrane translocase subunit Tim8 A OS=Homo sapiens OX=9606 GN=TIMM8A PE=1 SV=1	2	2	22.7	10.998
KALRN	2207.38	1772.23	1180.72	1227.98	1868.88	1954.44	2594.35	1783.51	1284.86	1300.57	1223.25	1794.58	2153.64	2364.51	1404.88	1148.52	1166.84	1316.64	O60229	Kalirin	>O60229 Kalirin OS=Homo sapiens OX=9606 GN=KALRN PE=1 SV=2	1	7	2.5	340.17
DHX16	21295.7	28467	24683.1	33715.7	26269.5	32817.8	26082.1	29044.6	26361.9	24159	25316.9	27324.2	30099.9	27070.4	29557.4	22866.9	25417.3	24800.6	O60231	Putative pre-mRNA-splicing factor ATP-dependent RNA helicase DHX16	>O60231 Pre-mRNA-splicing factor ATP-dependent RNA helicase DHX16 OS=Homo sapiens OX=9606 GN=DHX16 PE=1 SV=2	17	20	22.4	119.26
SSSCA1	2774.13	5289.82	4263.89	3744.79	5382.81	4155.14	3423.37	5729.39	3265.02	4836.8	3128.82	5344.71	4557.17	4531.36	3884	3242.42	4488.47	3742.83	O60232	Sjoegren syndrome/scleroderma autoantigen 1	>O60232 Sjoegren syndrome/scleroderma autoantigen 1 OS=Homo sapiens OX=9606 GN=SSSCA1 PE=1 SV=1	4	4	35.2	21.474
PPP1R12B	38739.1	8555.9	1972.57	2602.57	6516.23	4998.05	5207.68	4602.32	2979.73	2732.24	3994.96	5806.61	7918.5	7878.28	2782.65	4763.26	3240.26	2861.8	O60237	Protein phosphatase 1 regulatory subunit 12B	>O60237 Protein phosphatase 1 regulatory subunit 12B OS=Homo sapiens OX=9606 GN=PPP1R12B PE=1 SV=2	8	9	8.4	110.4
BNIP3L	1003.5	1117.22	1345.12	2000.52	936.909	1262.29	835.013	870.955	1765.54	1593.86	1676.67	1101.27	1049.04	1172.52	2246.56	1332.47	1637.07	1493.05	O60238	BCL2/adenovirus E1B 19 kDa protein-interacting protein 3-like	>O60238 BCL2/adenovirus E1B 19 kDa protein-interacting protein 3-like OS=Homo sapiens OX=9606 GN=BNIP3L PE=1 SV=1	3	4	23.7	23.93
MED14	8124.01	11509.2	11932.4	16573.5	11112.3	15887.3	13093.4	12623.9	13022.7	10315.6	13156.7	11170.7	11433.7	11120.1	13576.3	9851.48	11284.3	10673.3	O60244	Mediator of RNA polymerase II transcription subunit 14	>O60244 Mediator of RNA polymerase II transcription subunit 14 OS=Homo sapiens OX=9606 GN=MED14 PE=1 SV=2	8	11	8.7	160.6
PRPSAP2	27673.6	26802.8	14711.2	9701.65	27568.9	21942.8	26931.9	24818.3	14154.4	14777	16693.5	28044.7	23593.4	24623.8	14475.4	13901.4	15705.8	15694.4	O60256	Phosphoribosyl pyrophosphate synthase-associated protein 2	>O60256 Phosphoribosyl pyrophosphate synthase-associated protein 2 OS=Homo sapiens OX=9606 GN=PRPSAP2 PE=1 SV=1	8	9	33.3	40.925
KLK8	957.395	1336.7	9312.64	4064.95	1301.85	799.082	1330.93	1202.53	7778.43	7983.13	6719.08	1193	1425.69	2146.01	4931.6	11527.2	8342.91	8715.08	O60259	Kallikrein-8	>O60259 Kallikrein-8 OS=Homo sapiens OX=9606 GN=KLK8 PE=1 SV=1	1	1	3.5	28.048
SMARCA5	68332.8	120383	146018	207892	106058	148790	104496	122988	152144	117665	158195	106790	112095	91601	158916	109062	152850	122934	O60264	SWI/SNF-related matrix-associated actin-dependent regulator of chromatin subfamily A member 5	>O60264 SWI/SNF-related matrix-associated actin-dependent regulator of chromatin subfamily A member 5 OS=Homo sapiens OX=9606 GN=SMARCA5 PE=1 SV=1	29	48	43.2	121.9
SPAG9	67961	80806	84951.1	45768	85048.5	63653.9	66813.8	80785.4	62276.1	74679.6	61676.9	74478.5	79767.6	82649	57770.8	83943.2	73203.5	69320.2	O60271	C-Jun-amino-terminal kinase-interacting protein 4	>O60271 C-Jun-amino-terminal kinase-interacting protein 4 OS=Homo sapiens OX=9606 GN=SPAG9 PE=1 SV=4	32	33	30.1	146.2
URB1	8912.66	11547.5	8367.33	11926.3	11171.7	12120.1	10781.6	11208.7	9972.08	9223.06	9875.49	11053.1	11131.2	9194.74	11575.7	8347.98	9174.76	8474.49	O60287	Nucleolar pre-ribosomal-associated protein 1	>O60287 Nucleolar pre-ribosomal-associated protein 1 OS=Homo sapiens OX=9606 GN=URB1 PE=1 SV=4	17	21	13.3	254.39
MGRN1	3658.92	3768.61	3625.5	5778.18	3168.67	3527.76	2964	2501.5	4233.81	3367.21	3704.1	3594.97	2458.77	2136.57	4557.5	3423.97	4439.5	4305.57	O60291	E3 ubiquitin-protein ligase MGRN1	>O60291 E3 ubiquitin-protein ligase MGRN1 OS=Homo sapiens OX=9606 GN=MGRN1 PE=1 SV=2	6	6	18.7	60.752
SIPA1L3	1172.5	1289.71	1002.34	1257.68	1791.77	2235.2	1790.8	1968.74	860.282	642.099	1158.13	1728.69	1249.7	1619.99	1257.24	907.072	850.657	610.841	O60292	Signal-induced proliferation-associated 1-like protein 3	>O60292 Signal-induced proliferation-associated 1-like protein 3 OS=Homo sapiens OX=9606 GN=SIPA1L3 PE=1 SV=3	2	8	5.4	194.61
ZFC3H1	10479.9	13522.5	10231.9	14604.1	13058.5	19579.3	14747	15010	10237.1	7724.87	9698.38	13147.2	14706	13955.5	11595.6	7138.47	9628.37	8627.86	O60293	Zinc finger C3H1 domain-containing protein	>O60293 Zinc finger C3H1 domain-containing protein OS=Homo sapiens OX=9606 GN=ZFC3H1 PE=1 SV=3	13	13	8.4	226.35
LCMT2	866.527	2575.19	1384.79	714.644	3057.72	1886.73	1966.76	2252.22	891.82	1019.86	1257.08	2665.17	2747.44	2518.34	1100.64	1200.38	1330.05	1119.22	O60294	tRNA wybutosine-synthesizing protein 4	>O60294 tRNA wybutosine-synthesizing protein 4 OS=Homo sapiens OX=9606 GN=LCMT2 PE=1 SV=3	2	2	4.7	75.601
AQR	39793.4	58345.2	31011.6	103292	49902.8	49928.2	42381.5	45651.4	31337.5	117002	31445.1	41795.8	45465.2	43218.2	51602	27725.3	33080.4	27504.5	O60306	Intron-binding protein aquarius	>O60306 RNA helicase aquarius OS=Homo sapiens OX=9606 GN=AQR PE=1 SV=4	22	24	20.1	171.29
OPA1	99913.2	125223	119331	206591	116337	194839	166314	131361	129955	152050	131920	129726	132370	112443	174766	116975	135904	112191	O60313	Dynamin-like 120 kDa protein, mitochondrial;Dynamin-like 120 kDa protein, form S1	>O60313 Dynamin-like 120 kDa protein, mitochondrial OS=Homo sapiens OX=9606 GN=OPA1 PE=1 SV=3	40	40	47.2	111.63
ZEB2	1373.59	1488.43	1767.17	820.654	1338.66	1253.2	1139.79	1248.11	2242.63	2024.72	1813.77	1351.63	1499.81	1219.32	1702.86	1842.23	1863.5	1958.46	O60315	Zinc finger E-box-binding homeobox 2	>O60315 Zinc finger E-box-binding homeobox 2 OS=Homo sapiens OX=9606 GN=ZEB2 PE=1 SV=1	2	2	1.6	136.45
MCM3AP	13787.7	15935.1	3626.78	4726.82	15455.8	20940.9	14981.6	17558	3398.57	3573.48	3923.32	15814	14462.6	16090.9	4346.43	2749.88	3529.76	3261.36	O60318	Germinal-center associated nuclear protein	>O60318 Germinal-center associated nuclear protein OS=Homo sapiens OX=9606 GN=MCM3AP PE=1 SV=2	12	17	14.1	218.4
PIP5K1C	8075.14	4963.59	978.816	1068.63	5620.99	4179.92	6150.25	4399.82	1152.1	1035.48	1222.81	5347.27	4630.29	5041.52	1135.45	1369.1	1417.29	1421.16	O60331	Phosphatidylinositol 4-phosphate 5-kinase type-1 gamma	>O60331 Phosphatidylinositol 4-phosphate 5-kinase type-1 gamma OS=Homo sapiens OX=9606 GN=PIP5K1C PE=1 SV=2	4	7	10.5	73.259
KIF1B	31123.5	38262.1	19019.4	16439.3	37397	34238.1	37559.4	38863.7	19282.1	20702.2	18798.5	38830	34127.6	33876.2	18903	18415.3	19732.9	20606.6	O60333	Kinesin-like protein KIF1B	>O60333 Kinesin-like protein KIF1B OS=Homo sapiens OX=9606 GN=KIF1B PE=1 SV=5	19	25	16.6	204.47
KDM1A	22457.6	33166.9	33822.8	43088.8	29472.8	34933.6	29140.8	33230.2	33398.9	30947.5	32688.3	30237	31094.3	27453.2	35945.9	29458.8	34413.5	30340	O60341	Lysine-specific histone demethylase 1A	>O60341 Lysine-specific histone demethylase 1A OS=Homo sapiens OX=9606 GN=KDM1A PE=1 SV=2	19	19	27.1	92.902
TBC1D4	5556.37	5553.49	6602.57	4769.51	10234.9	4395.53	7031.55	6953.51	5572.72	7797.89	5750.66	6513.42	7305.01	6775.48	8128.94	8850.68	7252.05	8021.66	O60343	TBC1 domain family member 4	>O60343 TBC1 domain family member 4 OS=Homo sapiens OX=9606 GN=TBC1D4 PE=1 SV=2	7	8	7.7	146.56
FZD6	2853.81	2379.96	2831.11	3741.53	2759.47	3045.25	2179.29	2227.86	3579.7	3009.97	3344.7	2396.99	3090.54	3169.12	2637.23	2761.55	2797.59	4318.07	O60353	Frizzled-6	>O60353 Frizzled-6 OS=Homo sapiens OX=9606 GN=FZD6 PE=1 SV=2	3	6	8.9	79.291
NME2P1	9899.56	13745.4	17128.2	7546.7	16759.1	9004.19	13851	12187.2	12508.4	16476	10420	16800.7	14292.6	13737.5	10864.5	15497.3	14916.5	13133.7	O60361	Putative nucleoside diphosphate kinase	>O60361 Putative nucleoside diphosphate kinase OS=Homo sapiens OX=9606 GN=NME2P1 PE=5 SV=1	1	10	66.4	15.529
FADS1	4982.31	5229.8	5214.8	5989.79	4716.06	5211.55	4280.83	4449.49	4972.4	3573.95	4802.93	4798.6	5460.53	4695.96	4220.91	3970.94	4497.88	5545.16	O60427	Fatty acid desaturase 1	>O60427 Acyl-CoA (8-3)-desaturase OS=Homo sapiens OX=9606 GN=FADS1 PE=1 SV=3	6	6	17.1	51.964
PPL	77244.4	127693	199514	150775	101682	133862	133181	119154	511889	179783	468733	97354.8	132215	118078	129150	235823	212052	297127	O60437	Periplakin	>O60437 Periplakin OS=Homo sapiens OX=9606 GN=PPL PE=1 SV=4	65	92	54.3	204.74
DFNA5	12687.1	8932.13	12247.8	9931.76	11939.2	9507.07	10186.4	11577.9	11895.3	18209.5	10552.2	11666.3	12086	12655.9	14185.2	10664.9	12165.8	11800.6	O60443	Non-syndromic hearing impairment protein 5	>O60443 Gasdermin-E OS=Homo sapiens OX=9606 GN=GSDME PE=1 SV=2	9	9	22.2	54.554
EVI5	6137.86	6378.63	1185.68	936.359	6470.63	6838.54	6980.14	6017.91	1366.81	1249.87	1431.8	8071.82	6450.67	6809.76	1502.17	1731.05	1248.02	1588.41	O60447	Ecotropic viral integration site 5 protein homolog	>O60447 Ecotropic viral integration site 5 protein homolog OS=Homo sapiens OX=9606 GN=EVI5 PE=1 SV=3	9	9	10.2	92.948
NRP2	72503.8	36722	11998.6	18599.7	27022.5	17329.6	19194.7	23973.7	10046.4	6211.13	8472.58	26062.9	34746.3	29571.6	12432.9	30584.4	10074.3	12614.7	O60462	Neuropilin-2	>O60462 Neuropilin-2 OS=Homo sapiens OX=9606 GN=NRP2 PE=1 SV=3	16	16	18.6	104.83
MAN1A2	1760.41	1156.82	7586.67	11248.4	1145.04	1492.21	1867.93	972.841	8192.55	6757.67	8812.87	1349.44	1053.94	1739.05	9813.09	9180.28	8209.53	8590.79	O60476	Mannosyl-oligosaccharide 1,2-alpha-mannosidase IB	>O60476 Mannosyl-oligosaccharide 1,2-alpha-mannosidase IB OS=Homo sapiens OX=9606 GN=MAN1A2 PE=1 SV=1	8	8	13.1	73.003
ACSL4	100887	172547	255349	210942	128515	211060	138010	174621	196179	168945	207387	141644	133045	117138	175979	117773	219501	136003	O60488	Long-chain-fatty-acid--CoA ligase 4	>O60488 Long-chain-fatty-acid--CoA ligase 4 OS=Homo sapiens OX=9606 GN=ACSL4 PE=1 SV=2	30	34	59.2	79.187
SNX3	22889.2	28753.8	74385.4	47022.3	30612	19589.4	25002.6	28575.6	69980.4	69304.8	61450.4	31957	31417.7	34229.9	46860.4	79582.9	65709.8	75157.6	O60493	Sorting nexin-3	>O60493 Sorting nexin-3 OS=Homo sapiens OX=9606 GN=SNX3 PE=1 SV=3	7	9	48.8	18.762
STX10	3431.71	4306.69	8479.85	10866.4	3529.68	3746.03	3885.48	4472.16	9069.51	7634.28	8611.36	3904.56	4212.06	3421.77	10191.3	7902.93	8475	8138.68	O60499	Syntaxin-10	>O60499 Syntaxin-10 OS=Homo sapiens OX=9606 GN=STX10 PE=1 SV=1	5	5	22.5	28.114
MGEA5	34566.8	48767	35305.3	20834	52923.9	39581.6	50252.3	55475.3	32805.9	35645.6	32289.2	51552.5	48948.5	47651.2	29139.5	30886	36332.4	38019.3	O60502	Bifunctional protein NCOAT;Protein O-GlcNAcase;Histone acetyltransferase	>O60502 Protein O-GlcNAcase OS=Homo sapiens OX=9606 GN=OGA PE=1 SV=2	24	26	36.7	102.91
ADCY9	3389.49	1310.07	1034.19	3825.49	1242.2	1277.43	1501.65	1235.76	1375.73	5210.33	1104.82	968.208	1462.25	1505.04	1900.69	1529.39	1059.75	1449.07	O60503	Adenylate cyclase type 9	>O60503 Adenylate cyclase type 9 OS=Homo sapiens OX=9606 GN=ADCY9 PE=1 SV=4	2	3	3.1	150.7
SORBS3	71051.1	44414.2	37612.3	27623.4	38391.6	27314.7	38036.1	40693.2	41508.9	24845.9	41952.3	38077	42829.7	50835.5	22482.3	46185.7	31742.1	48381.4	O60504	Vinexin	>O60504 Vinexin OS=Homo sapiens OX=9606 GN=SORBS3 PE=1 SV=2	16	16	27.1	75.34
SYNCRIP	207565	326741	300943	337584	303162	346354	305048	323149	305258	257437	306353	309336	310641	282380	288573	256682	294740	276433	O60506	Heterogeneous nuclear ribonucleoprotein Q	>O60506 Heterogeneous nuclear ribonucleoprotein Q OS=Homo sapiens OX=9606 GN=SYNCRIP PE=1 SV=2	21	32	56	69.602
TPST1	3997.4	2504.21	3479.92	4576.8	2523.88	2009.68	2339.77	1633.56	3111.44	2947.16	3076.31	2356.43	2367.17	2827.32	4333.51	5200.67	3569.71	4339.37	O60507	Protein-tyrosine sulfotransferase 1	>O60507 Protein-tyrosine sulfotransferase 1 OS=Homo sapiens OX=9606 GN=TPST1 PE=1 SV=1	2	4	14.6	42.188
CDC40	8111.26	11931.5	2674.28	3927.53	10885.9	14283.5	11997.3	12721.1	2771.23	2315.1	2892.6	10931.7	14235.2	11133.2	2512.42	2338.93	2802.23	2088.93	O60508	Pre-mRNA-processing factor 17	>O60508 Pre-mRNA-processing factor 17 OS=Homo sapiens OX=9606 GN=CDC40 PE=1 SV=1	10	10	20.9	65.521
RANBP6	17778	18092.3	8880.99	11383.6	16056.5	17646.2	17236.6	17574.8	10223.1	8417.85	9920.42	17891	18237.5	17340.8	11460	11211.3	10045.3	10058.3	O60518	Ran-binding protein 6	>O60518 Ran-binding protein 6 OS=Homo sapiens OX=9606 GN=RANBP6 PE=1 SV=2	14	16	16	124.71
NEMF	36451.1	44584.1	34539.9	22659.4	49441.7	41923	46033	47990.7	32686.1	34654.4	31105	46421.8	46292.9	46481.2	32907.5	33240.1	34976.1	36200.7	O60524	Nuclear export mediator factor NEMF	>O60524 Nuclear export mediator factor NEMF OS=Homo sapiens OX=9606 GN=NEMF PE=1 SV=4	18	23	21.7	122.95
GMDS	27166.4	40284.3	22287.7	11699.1	38101	20395	24665.7	40160.6	17000.3	23048.2	14437.9	30949	46692.6	41732.1	15939.1	33296.7	20091.2	21619.8	O60547	GDP-mannose 4,6 dehydratase	>O60547 GDP-mannose 4,6 dehydratase OS=Homo sapiens OX=9606 GN=GMDS PE=1 SV=1	12	13	36.6	41.949
NMT2	14569.8	21295.4	19432	11334.2	20174.2	14230.3	19143.5	20888.2	14907.4	15876.4	20460.3	18498.5	24860.9	33686	12951.4	27230.7	17402.3	17391.6	O60551	Glycylpeptide N-tetradecanoyltransferase 2	>O60551 Glycylpeptide N-tetradecanoyltransferase 2 OS=Homo sapiens OX=9606 GN=NMT2 PE=1 SV=1	10	12	30.1	56.98
PLOD3	97691.6	79302	91282.9	112649	82474.2	59664.6	84004.2	74754.8	76859.9	79033.6	82393.5	86845.1	87157.9	94851.9	139156	144838	96006.6	123705	O60568	Procollagen-lysine,2-oxoglutarate 5-dioxygenase 3	>O60568 Multifunctional procollagen lysine hydroxylase and glycosyltransferase LH3 OS=Homo sapiens OX=9606 GN=PLOD3 PE=1 SV=1	26	29	44.9	84.784
EIF4E2	14111.7	21140	23383.6	15899	20152.3	18911.4	19345.7	21494.1	20418.2	23537.7	20900.8	22308.1	20742.9	20235.6	19240.8	21290.6	23618.3	20102.1	O60573	Eukaryotic translation initiation factor 4E type 2	>O60573 Eukaryotic translation initiation factor 4E type 2 OS=Homo sapiens OX=9606 GN=EIF4E2 PE=1 SV=1	7	9	46.5	28.362
DIAPH1	37006.2	55213.2	58139	32162.6	63137	41371.6	50314.7	51813.9	42743	43941.7	39983.9	53649	53592.8	57126.5	41763.5	63623.3	48614.2	46990.2	O60610	Protein diaphanous homolog 1	>O60610 Protein diaphanous homolog 1 OS=Homo sapiens OX=9606 GN=DIAPH1 PE=1 SV=2	30	31	26.9	141.35
2019-09-15	18164.5	21061.6	18669.8	28560.6	19339.8	22285.9	22129.8	19888.9	13233.4	17371.8	16444.2	20290.4	20676.6	21022.9	20770.4	19023.2	20940.4	14927.6	O60613	15 kDa selenoprotein	>O60613 Selenoprotein F OS=Homo sapiens OX=9606 GN=SELENOF PE=1 SV=4	5	5	42.4	18.092
TSPAN3	18026.4	7464.91	3844.7	5867.42	10253.7	9982.33	10465.8	6953.03	4555.83	4313.79	4430.58	9498.11	10283.1	10466	5598.44	5752.96	4226.55	4313.64	O60637	Tetraspanin-3	>O60637 Tetraspanin-3 OS=Homo sapiens OX=9606 GN=TSPAN3 PE=2 SV=1	5	5	12.6	28.017
EXOC3	36733.9	30002.3	18300.4	14627.9	31592.4	30813.1	32104.7	28101.7	21603.3	19647.5	23188.2	30380.8	32880.1	31894.7	19442.2	21956.3	18537	21404.7	O60645	Exocyst complex component 3	>O60645 Exocyst complex component 3 OS=Homo sapiens OX=9606 GN=EXOC3 PE=1 SV=3	16	17	25.6	85.566
PLIN3	176253	190997	186590	97677.1	230856	110714	199422	186653	124585	200491	125303	195459	232840	294650	120483	267603	155827	186527	O60664	Perilipin-3	>O60664 Perilipin-3 OS=Homo sapiens OX=9606 GN=PLIN3 PE=1 SV=3	23	25	76.3	47.074
SLC16A7	14965.5	13400.8	2223.24	2122.83	11412.3	11721	13964.5	11830.8	1847.75	2435.57	1197.25	13738.8	14214.5	17150.7	2260.52	4352.77	1812.85	2623.97	O60669	Monocarboxylate transporter 2	>O60669 Monocarboxylate transporter 2 OS=Homo sapiens OX=9606 GN=SLC16A7 PE=1 SV=2	4	4	7.1	52.2
PRMT3	1615.8	3845.98	7322.21	4916.28	3795.25	2430.16	3121.74	4370.67	5442.32	7073.81	5756.38	3818.65	3890.25	2866.32	5610.73	5264.35	7496.89	6108.84	O60678	Protein arginine N-methyltransferase 3	>O60678 Protein arginine N-methyltransferase 3 OS=Homo sapiens OX=9606 GN=PRMT3 PE=1 SV=4	7	8	21.8	59.902
KPNA6	29034.7	34710.7	47498.4	45268	31926.9	30003.9	35109.7	32370.1	45344	54968.6	44763.9	32710	33002.6	31662.1	44667.2	45211.5	50033.6	45901.4	O60684	Importin subunit alpha-7	>O60684 Importin subunit alpha-7 OS=Homo sapiens OX=9606 GN=KPNA6 PE=1 SV=1	8	20	44.8	60.029
UGDH	194061	257616	223659	84888.9	273971	137156	182412	213333	149188	141740	154089	235934	280991	378901	109826	430874	186620	266497	O60701	UDP-glucose 6-dehydrogenase	>O60701 UDP-glucose 6-dehydrogenase OS=Homo sapiens OX=9606 GN=UGDH PE=1 SV=1	29	29	74.3	55.023
CTNND1	77544.5	65889.2	97582.8	138363	62066.2	76878.6	66718.9	67378.1	117825	77600.3	122695	66717.3	70209.7	72822.5	108899	103652	107399	111312	O60716	Catenin delta-1	>O60716 Catenin delta-1 OS=Homo sapiens OX=9606 GN=CTNND1 PE=1 SV=1	39	40	51	108.17
SNX2	27207.5	60553	47977.1	34754.4	55051.3	34705.1	36974.1	35874.2	50533.9	53244.6	52720.4	39126.1	33087	34353.4	41935.6	44766.5	46882.2	51569.4	O60749	Sorting nexin-2	>O60749 Sorting nexin-2 OS=Homo sapiens OX=9606 GN=SNX2 PE=1 SV=2	13	18	36	58.47
DPM1	41151.9	41988.3	56406.7	97002.2	40676.5	50908	45603.7	41371	53943	55490.5	60136.7	42776.5	42311.4	44303.4	77489.8	63597.9	51451.8	55038.8	O60762	Dolichol-phosphate mannosyltransferase subunit 1	>O60762 Dolichol-phosphate mannosyltransferase subunit 1 OS=Homo sapiens OX=9606 GN=DPM1 PE=1 SV=1	9	9	36.5	29.634
USO1	145140	134622	115917	81707.6	136269	103668	121566	120361	109026	123175	108932	136469	138832	159358	107598	152766	118533	136977	O60763	General vesicular transport factor p115	>O60763 General vesicular transport factor p115 OS=Homo sapiens OX=9606 GN=USO1 PE=1 SV=2	38	38	52	107.89
MRPS14	652.375	892.647	4018.44	6832.99	1034.73	1241.19	1083.92	744.801	5292.67	4671.16	5120.4	793.183	754.547	1039.01	4799.82	3368.84	5194.09	3842.2	O60783	28S ribosomal protein S14, mitochondrial	>O60783 28S ribosomal protein S14, mitochondrial OS=Homo sapiens OX=9606 GN=MRPS14 PE=1 SV=1	2	3	28.9	15.139
TOM1	13607.1	13812.9	23121.1	20316.8	12876.4	15478.1	12462.9	12640.7	23272	24078.5	27269.5	12358.2	12684.8	11768.5	24970.4	19359.5	23329	22720.3	O60784	Target of Myb protein 1	>O60784 Target of Myb protein 1 OS=Homo sapiens OX=9606 GN=TOM1 PE=1 SV=2	9	10	33.1	53.818
PFKFB2	7141.62	9571.32	28421.7	14324.8	7868.58	7558.77	6978.39	7837.65	24719.4	19836.1	28941.8	6929.29	7340.17	5925.33	16646.4	16345.6	26524.9	21097.9	O60825	6-phosphofructo-2-kinase/fructose-2,6-bisphosphatase 2;6-phosphofructo-2-kinase;Fructose-2,6-bisphosphatase	>O60825 6-phosphofructo-2-kinase/fructose-2,6-bisphosphatase 2 OS=Homo sapiens OX=9606 GN=PFKFB2 PE=1 SV=2	6	18	39.4	58.476
CCDC22	12041.6	17293.3	17479.1	15630.2	16376.8	14904.7	15606.8	16791.5	20040.4	15344.3	20421.5	18587.5	14540.9	15750.5	13933.1	16087.8	17517.7	19752.5	O60826	Coiled-coil domain-containing protein 22	>O60826 Coiled-coil domain-containing protein 22 OS=Homo sapiens OX=9606 GN=CCDC22 PE=1 SV=1	18	19	37.3	70.755
PQBP1	12075.1	12740.4	8335.54	11013	15156.2	18525.1	13346.8	13528.4	7733.48	9222.39	8229.92	13192.5	14416	14082.7	10819.3	7904.09	8218.55	8165.57	O60828	Polyglutamine-binding protein 1	>O60828 Polyglutamine-binding protein 1 OS=Homo sapiens OX=9606 GN=PQBP1 PE=1 SV=1	8	8	37.4	30.472
PRAF2	20898.6	19628.8	11292.9	15420.3	20544.9	20945.5	19250.8	20703.5	10999.7	11128.3	11801.6	21738.2	22203.3	22545.4	15323	14131.3	12499.5	13596	O60831	PRA1 family protein 2	>O60831 PRA1 family protein 2 OS=Homo sapiens OX=9606 GN=PRAF2 PE=1 SV=1	5	5	27	19.258
DKC1	60005.5	70706	59507.1	102468	69045	88846.4	79661.4	71248.2	74765.3	65184.1	76476	70776.7	71547.5	65938	83945.7	52999.4	67178.9	65314.4	O60832	H/ACA ribonucleoprotein complex subunit 4	>O60832 H/ACA ribonucleoprotein complex subunit DKC1 OS=Homo sapiens OX=9606 GN=DKC1 PE=1 SV=3	18	23	43.2	57.673
EIF5B	126438	181983	181072	130450	194561	167901	189288	189256	179457	229995	172759	193645	183554	170489	164878	160497	194094	179252	O60841	Eukaryotic translation initiation factor 5B	>O60841 Eukaryotic translation initiation factor 5B OS=Homo sapiens OX=9606 GN=EIF5B PE=1 SV=4	46	52	45.2	138.83
EDF1	23465.5	36191.8	73870.5	40387.3	36889.4	25980.7	27413.6	35412.4	49019.1	59288	43096.9	37204.2	33802.1	29446.8	49009.2	59067.7	57357.8	52138.6	O60869	Endothelial differentiation-related factor 1	>O60869 Endothelial differentiation-related factor 1 OS=Homo sapiens OX=9606 GN=EDF1 PE=1 SV=1	12	12	58.1	16.368
KIN	1207.57	2494.09	6498.32	7666.43	2284.54	2634.58	1778.7	2081.99	6299.5	6241.08	6325.49	2312.27	2120.09	2069.22	7043.45	5125.09	6560.67	5091.02	O60870	DNA/RNA-binding protein KIN17	>O60870 DNA/RNA-binding protein KIN17 OS=Homo sapiens OX=9606 GN=KIN PE=1 SV=2	6	7	19.1	45.373
DIAPH2	13755.8	18655	4733.82	3445.97	16072	14456	18472.1	18980.8	4200.05	5003.25	3638.37	15722.1	15616.6	16105.4	3916.12	3840.24	4173.52	4099.21	O60879	Protein diaphanous homolog 2	>O60879 Protein diaphanous homolog 2 OS=Homo sapiens OX=9606 GN=DIAPH2 PE=1 SV=1	11	12	14.2	125.57
DNAJA2	41635.2	57073.8	56533.8	41674	58328.2	55664.3	57552.8	55929.9	52811.3	56416	51926.5	61723.4	57650.6	51647	52988.8	51441.6	55388.1	52094.2	O60884	DnaJ homolog subfamily A member 2	>O60884 DnaJ homolog subfamily A member 2 OS=Homo sapiens OX=9606 GN=DNAJA2 PE=1 SV=1	16	19	65.5	45.745
BRD4	7320.76	10078.3	27513.3	43399.9	9894.53	12693.5	8312.19	10458.6	29074	20485.2	28444.9	9475.86	9420.08	10287.2	25363.7	21133.4	24803.9	23096.8	O60885	Bromodomain-containing protein 4	>O60885 Bromodomain-containing protein 4 OS=Homo sapiens OX=9606 GN=BRD4 PE=1 SV=2	9	12	10	152.22
CUTA	12792.7	14327.5	17807.8	10339.1	18003	15496.5	14554.8	14972.8	14995.7	27886.9	19558.9	14262	14738.6	13692.7	14818	16817.1	17263.2	17454.9	O60888	Protein CutA	>O60888 Protein CutA OS=Homo sapiens OX=9606 GN=CUTA PE=1 SV=2	4	6	48.6	19.116
PFDN1	14313.5	25703.7	18626.6	11175.4	26746.1	16930.5	19047.4	25043.8	11869.9	16064.3	15998.3	23358.9	22484.5	20188.4	9716.35	15786.2	15836.6	15250.3	O60925	Prefoldin subunit 1	>O60925 Prefoldin subunit 1 OS=Homo sapiens OX=9606 GN=PFDN1 PE=1 SV=2	6	6	41	14.21
NBN	15081.1	32446.3	12175.9	15378.2	21877.9	22296.9	18258.7	17992.3	13302.5	12990.8	13844	19571.6	18264.6	16880.6	11828.7	11392.5	13772.1	12045.6	O60934	Nibrin	>O60934 Nibrin OS=Homo sapiens OX=9606 GN=NBN PE=1 SV=1	12	15	27.2	84.958
RNGTT	9884.42	42336.6	9978.88	16345.8	37194.3	18534.3	15656.7	14676.5	9590.76	19238.5	10220	23552.3	13911	13055.6	12103	8474.4	10777.2	8918.6	O60942	mRNA-capping enzyme;Polynucleotide 5-triphosphatase;mRNA guanylyltransferase	>O60942 mRNA-capping enzyme OS=Homo sapiens OX=9606 GN=RNGTT PE=1 SV=1	7	7	14.2	68.556
ABCB7	25799.9	36387	18413	27485.2	30702.4	46964.7	38378.1	38185.9	20700.7	15799.3	21110.5	34320.4	32741.5	30980.2	23470.2	14229.6	19702.6	15765.7	O75027	ATP-binding cassette sub-family B member 7, mitochondrial	>O75027 ATP-binding cassette sub-family B member 7, mitochondrial OS=Homo sapiens OX=9606 GN=ABCB7 PE=1 SV=2	9	11	19.3	82.64
SRGAP2;SRGAP2B	22081.8	23471.9	18918.4	12493.9	24771.2	17270	24376.1	24931.1	18241.3	16271.2	19853.2	21936.7	23358.4	25156.7	13906.9	18364.5	19499	21034.7	O75044	SLIT-ROBO Rho GTPase-activating protein 2;SLIT-ROBO Rho GTPase-activating protein 2B	>O75044 SLIT-ROBO Rho GTPase-activating protein 2 OS=Homo sapiens OX=9606 GN=SRGAP2 PE=1 SV=3;>P0DMP2 SLIT-ROBO Rho GTPase-activating protein 2B OS=Homo sapiens OX=9606 GN=SRGAP2B PE=3 SV=1	12	16	15.9	120.87
FAM20B	5638.17	6512.64	6682.68	9013.14	6484.84	6255.29	5924.62	6994.18	6136.39	5642.35	7011	6262.53	6138.7	6886.55	7940.23	6649.4	6865.44	6023.8	O75063	Glycosaminoglycan xylosylkinase	>O75063 Glycosaminoglycan xylosylkinase OS=Homo sapiens OX=9606 GN=FAM20B PE=1 SV=1	4	7	22.2	46.432
WDR1	313652	233272	326791	162293	265188	178462	215745	262255	276248	248182	278704	249094	239429	257333	199251	307207	301860	297258	O75083	WD repeat-containing protein 1	>O75083 WD repeat-containing protein 1 OS=Homo sapiens OX=9606 GN=WDR1 PE=1 SV=4	32	33	66.8	66.193
FZD7	9090.06	1223.79	647.289	504.312	2136.13	742.683	1900.37	922.144	814.707	397.264	732.679	1120.23	1849.36	2187.07	468.326	1485.13	903.042	1678.98	O75084	Frizzled-7	>O75084 Frizzled-7 OS=Homo sapiens OX=9606 GN=FZD7 PE=1 SV=2	1	4	6.1	63.619
SLIT3	25418.8	42501.7	31763.1	46026.2	42725.1	53846.8	53687.9	48186.2	48999.8	29798.2	46974.6	44965.4	41282.9	33475.3	39714.6	26589.3	42328.6	48193.9	O75094	Slit homolog 3 protein	>O75094 Slit homolog 3 protein OS=Homo sapiens OX=9606 GN=SLIT3 PE=2 SV=3	27	31	25.6	167.71
ATP9A	14709.2	11663	9416.9	17263.8	10112.2	13400.9	12203.5	9489.08	12033.5	12066.6	13664.3	11237.1	9470.1	10325.5	15934.4	12379.4	10348.1	11664	O75110	Probable phospholipid-transporting ATPase IIA	>O75110 Probable phospholipid-transporting ATPase IIA OS=Homo sapiens OX=9606 GN=ATP9A PE=1 SV=3	7	11	11.4	118.58
N4BP1	4332.3	8101.69	2228.58	869.42	7790.83	4377.73	5586.18	6081.61	1609.68	1630.77	1814.03	7173.68	6666.01	6436.46	1346.92	1846.73	1707.63	2031.07	O75113	NEDD4-binding protein 1	>O75113 NEDD4-binding protein 1 OS=Homo sapiens OX=9606 GN=N4BP1 PE=1 SV=4	3	3	6.5	100.38
ROCK2	128862	108539	68447.8	43066.5	105538	81889	99265.4	101875	68228.6	79784	67412.9	101938	112188	118910	55014.7	95565.6	65548.7	76538.6	O75116	Rho-associated protein kinase 2	>O75116 Rho-associated protein kinase 2 OS=Homo sapiens OX=9606 GN=ROCK2 PE=1 SV=4	39	43	31.4	160.9
CLASP2	33631.9	33503.2	22526.7	19281.1	33465.3	29725	31851.3	32430	20202.2	18629.3	20324.6	34043.2	31216.8	31866.8	21858.2	20363.8	21810.9	20560	O75122	CLIP-associating protein 2	>O75122 CLIP-associating protein 2 OS=Homo sapiens OX=9606 GN=CLASP2 PE=1 SV=3	22	28	27.7	141.06
PTCD1	981.922	1862.37	2405.31	3558.18	1402.08	3097.18	1737.76	1786.87	2858.6	2180.35	2200.75	1746.31	1610.66	1483.24	3219.62	1937.45	2777.23	2191.56	O75127	Pentatricopeptide repeat-containing protein 1, mitochondrial	>O75127 Pentatricopeptide repeat-containing protein 1, mitochondrial OS=Homo sapiens OX=9606 GN=PTCD1 PE=1 SV=2	4	6	8.7	78.855
CPNE3	99261.2	116886	115377	81264.4	119729	89408.8	111704	137863	95365.4	107720	85153.2	131598	132669	132833	75486.9	126983	99499	92718.6	O75131	Copine-3	>O75131 Copine-3 OS=Homo sapiens OX=9606 GN=CPNE3 PE=1 SV=1	22	24	51.8	60.13
HIP1R	6242.37	4185.82	3354.62	5837.74	4010.18	7110.57	5312.26	4722.77	3915.63	4407.15	4764.78	4271.14	4214.47	4327.03	6187.1	3616.04	4192.01	3961.98	O75146	Huntingtin-interacting protein 1-related protein	>O75146 Huntingtin-interacting protein 1-related protein OS=Homo sapiens OX=9606 GN=HIP1R PE=1 SV=2	13	14	14	119.39
OBSL1	11064.1	13245.3	18446	20575.8	11148.1	14732.2	11340.1	13702.4	23237.9	19055.3	23405.8	12888.4	13293.3	12532.3	17296.6	22426.6	18768.3	19479.9	O75147	Obscurin-like protein 1	>O75147 Obscurin-like protein 1 OS=Homo sapiens OX=9606 GN=OBSL1 PE=1 SV=4	13	16	10.5	206.94
RNF40	37339.5	52586	20837.6	26887.6	49211.7	64042.9	49562.2	53831.7	21875.3	21021.3	22063	50725.9	49701.8	46541.8	24440.7	17324.4	21656.9	18985.7	O75150	E3 ubiquitin-protein ligase BRE1B	>O75150 E3 ubiquitin-protein ligase BRE1B OS=Homo sapiens OX=9606 GN=RNF40 PE=1 SV=5	20	23	27.2	113.68
PHF2	930.505	1108.6	981.232	1238.23	1104.55	1330.92	794.879	1173.95	977.268	812.376	1058.04	895.919	1259.82	1150.14	1037.29	1062.83	805.167	930.457	O75151	Lysine-specific demethylase PHF2	>O75151 Lysine-specific demethylase PHF2 OS=Homo sapiens OX=9606 GN=PHF2 PE=1 SV=4	3	3	3.1	120.77
ZC3H11A	6062.17	7277.28	21262.9	28225.2	6750.66	8670.77	6972.27	6853.58	19046	18463.7	18955.3	6616.28	6451.27	7077.43	21727.4	16319	19961.6	15811.4	O75152	Zinc finger CCCH domain-containing protein 11A	>O75152 Zinc finger CCCH domain-containing protein 11A OS=Homo sapiens OX=9606 GN=ZC3H11A PE=1 SV=3	12	19	29.6	89.13
CLUH	43542.1	84050.2	70488.5	55612.8	83409.4	67503.7	72943.7	81375.6	61056.9	76396.9	54751.3	80637.8	69275.6	67810.5	58423.4	45474.9	68332.2	53694.8	O75153	Clustered mitochondria protein homolog	>O75153 Clustered mitochondria protein homolog OS=Homo sapiens OX=9606 GN=CLUH PE=1 SV=2	34	37	35.8	146.67
CAND2	224.257	500.927	336.791	NA	395.153	599.389	330.007	280.849	422.375	129.253	455.27	399.989	499.991	306.653	221.294	367.625	247.349	217.034	O75155	Cullin-associated NEDD8-dissociated protein 2	>O75155 Cullin-associated NEDD8-dissociated protein 2 OS=Homo sapiens OX=9606 GN=CAND2 PE=1 SV=3	3	9	8.6	135.25
TSC22D2	6498.39	7711.6	5796.1	4394.26	8684.13	7584	7979.87	8438.19	6072.9	9315.69	5874.1	8409.31	7911.07	7665.35	6001	5227.6	6755.26	6595.26	O75157	TSC22 domain family protein 2	>O75157 TSC22 domain family protein 2 OS=Homo sapiens OX=9606 GN=TSC22D2 PE=1 SV=3	4	6	7.6	79.227
DNAJC13	102198	92476.3	117862	161362	90699.4	105475	108097	91835.3	135955	128766	136775	93398	96079	93685.5	141892	129815	121555	123559	O75165	DnaJ homolog subfamily C member 13	>O75165 DnaJ homolog subfamily C member 13 OS=Homo sapiens OX=9606 GN=DNAJC13 PE=1 SV=5	59	64	31.9	254.41
PHACTR2	3220.18	3204.98	2116.31	1275.57	2911.89	2470.63	2832.84	2104.78	1685.95	2121.87	1874.74	2891.24	4245	4113.13	2190.03	4203.92	1847.52	2673.18	O75167	Phosphatase and actin regulator 2	>O75167 Phosphatase and actin regulator 2 OS=Homo sapiens OX=9606 GN=PHACTR2 PE=1 SV=2	5	7	12.3	69.699
PPP6R2	5273.92	5459.25	16362.8	44881.8	5808.41	18782	7516.63	7177.13	21446.7	12902.3	19877	5794.46	7327.91	7920.67	33454.6	15593.2	17025.4	15734.4	O75170	Serine/threonine-protein phosphatase 6 regulatory subunit 2	>O75170 Serine/threonine-protein phosphatase 6 regulatory subunit 2 OS=Homo sapiens OX=9606 GN=PPP6R2 PE=1 SV=2	8	11	14.4	104.94
CNOT3	17088.9	22316.2	2013.51	2226.3	21307	20136.2	19964.6	22630.1	2270.18	1889.23	1987.7	19172.8	20853.4	19179.4	1876.82	1901.63	2167.69	2118	O75175	CCR4-NOT transcription complex subunit 3	>O75175 CCR4-NOT transcription complex subunit 3 OS=Homo sapiens OX=9606 GN=CNOT3 PE=1 SV=1	11	11	15.9	81.871
ANKRD17	24306	38514	52207.1	39133	37955	33066.5	32304.3	35847.8	45601.2	44844.3	46745.6	37656	35035.5	33276.6	46685.9	42240.3	50973.7	46605.7	O75179	Ankyrin repeat domain-containing protein 17	>O75179 Ankyrin repeat domain-containing protein 17 OS=Homo sapiens OX=9606 GN=ANKRD17 PE=1 SV=3	16	29	14.2	274.25
SIN3B	4845.41	5098.69	931.074	1494.01	4516.24	5269.53	4634.12	5040.08	1148.69	1127.83	994.598	4748.97	5527.42	4756.04	1174.22	815.799	1015.22	969.199	O75182	Paired amphipathic helix protein Sin3b	>O75182 Paired amphipathic helix protein Sin3b OS=Homo sapiens OX=9606 GN=SIN3B PE=1 SV=2	3	6	5.8	133.06
DNAJB6	23643.4	20327.7	19775.9	34382.4	21329	34640.9	24760.5	26503.8	21643.5	20567	21524.6	22818.1	22149.1	19799.6	27125.6	14684.9	19252.9	16398	O75190	DnaJ homolog subfamily B member 6	>O75190 DnaJ homolog subfamily B member 6 OS=Homo sapiens OX=9606 GN=DNAJB6 PE=1 SV=2	7	12	35.3	36.087
COQ9	437.679	643.696	7830.15	16127.7	523.814	583.819	915.73	631.71	9138.6	10056	10066.7	633.783	688.939	787.247	12643.8	6518.58	8795.24	8165.57	O75208	Ubiquinone biosynthesis protein COQ9, mitochondrial	>O75208 Ubiquinone biosynthesis protein COQ9, mitochondrial OS=Homo sapiens OX=9606 GN=COQ9 PE=1 SV=1	4	6	26.1	35.509
GGCT	9442.89	13377.9	7893.72	6033.09	16043.5	9447.43	11769.4	14251.8	5783.58	8941.14	5841.06	15941.7	14613.2	15159.4	6439.8	8711.43	7690.84	7023.53	O75223	Gamma-glutamylcyclotransferase	>O75223 Gamma-glutamylcyclotransferase OS=Homo sapiens OX=9606 GN=GGCT PE=1 SV=1	8	8	58	21.007
NDUFS7	20749.9	22233	17213.4	27188.4	19098.3	28917.6	25046.3	19832.6	20483.8	21564.9	19727.2	17514.5	22032.5	20033.3	25130.6	16012.7	19388.8	18293.7	O75251	NADH dehydrogenase [ubiquinone] iron-sulfur protein 7, mitochondrial	>O75251 NADH dehydrogenase [ubiquinone] iron-sulfur protein 7, mitochondrial OS=Homo sapiens OX=9606 GN=NDUFS7 PE=1 SV=3	5	5	18.8	23.563
NDUFS2	51075.3	52395.6	39398.7	63296.7	45786.3	70827.7	57572.7	49197.5	48331.6	51939.7	49161.6	48740.7	53514.5	49618.2	58612.9	37763.3	44837.7	41971.2	O75306	NADH dehydrogenase [ubiquinone] iron-sulfur protein 2, mitochondrial	>O75306 NADH dehydrogenase [ubiquinone] iron-sulfur protein 2, mitochondrial OS=Homo sapiens OX=9606 GN=NDUFS2 PE=1 SV=2	15	18	55.7	52.545
ZPR1	11469.7	15496.5	27086.7	18722.1	18855.5	13088	15716.6	17938.3	22505.8	28170.2	22386.4	18472.9	18268.5	17368.7	24622.3	26793.8	27439.2	25294.8	O75312	Zinc finger protein ZPR1	>O75312 Zinc finger protein ZPR1 OS=Homo sapiens OX=9606 GN=ZPR1 PE=1 SV=1	10	10	25.1	50.925
DUSP11	696.302	825.956	858.538	1766.04	836.91	979.791	1082.88	958.23	1247.6	949.282	974.068	912.177	1114.97	807.886	854.284	496.677	948.275	867.874	O75319	RNA/RNP complex-1-interacting phosphatase	>O75319 RNA/RNP complex-1-interacting phosphatase OS=Homo sapiens OX=9606 GN=DUSP11 PE=1 SV=2	2	2	6.1	43.71
GBAS	18922.7	19061.2	16376.8	23135.1	14218.4	29635	20881.9	19982.5	17147.2	13634.5	19476.9	16634	18378.7	15817.1	19834.7	10952.4	18121.4	12313.8	O75323	Protein NipSnap homolog 2	>O75323 Protein NipSnap homolog 2 OS=Homo sapiens OX=9606 GN=NIPSNAP2 PE=1 SV=1	6	10	35.7	33.742
SEMA7A	7123.03	5294.64	786.893	2228.94	7459.91	9117.22	8841.95	5630.42	565.554	653.186	521.071	6959.58	6919.72	8384.81	1826.71	650.875	1063.61	909.887	O75326	Semaphorin-7A	>O75326 Semaphorin-7A OS=Homo sapiens OX=9606 GN=SEMA7A PE=1 SV=1	4	5	8.3	74.823
PDCD6	30856.6	41419.5	34101.9	32396.4	42363.4	33558.2	43777.9	42958.1	31434.5	31646.6	31722.6	45884.4	40712.4	41044.1	29117.3	30175.3	32001.1	34036.8	O75340	Programmed cell death protein 6	>O75340 Programmed cell death protein 6 OS=Homo sapiens OX=9606 GN=PDCD6 PE=1 SV=1	7	7	41.4	21.868
TBCA	21489.5	33712.9	60919.7	23057.8	35637.8	23447.5	21226.3	39907.4	39484.3	55518.9	40441.2	33095.1	29218	32918.1	23953.1	47364.4	51199.9	42262	O75347	Tubulin-specific chaperone A	>O75347 Tubulin-specific chaperone A OS=Homo sapiens OX=9606 GN=TBCA PE=1 SV=3	9	10	58.3	12.855
ATP6V1G1	44142.3	43251.3	58105.3	56281.6	40622.3	49830.9	45392.8	40804.8	67031.3	90398.5	69613.9	47588.9	39288.2	35062	60992.4	53999	63670.4	66900.4	O75348	V-type proton ATPase subunit G 1	>O75348 V-type proton ATPase subunit G 1 OS=Homo sapiens OX=9606 GN=ATP6V1G1 PE=1 SV=3	5	5	35.6	13.757
VPS4B	9776.99	13433.3	17012.5	9199.75	15365.4	11248.5	13741.1	16017.7	14694	18751	14313.6	15206.7	14378.8	14809.4	12585.1	14983	15273.4	15003.2	O75351	Vacuolar protein sorting-associated protein 4B	>O75351 Vacuolar protein sorting-associated protein 4B OS=Homo sapiens OX=9606 GN=VPS4B PE=1 SV=2	10	14	34.5	49.301
MPDU1	5991.26	9102.65	797.954	1060.87	7675.35	11822.8	9359.47	9454.05	1013.83	730.435	878.124	8518.16	8939.57	6564.12	1263.82	748.701	909.035	667.325	O75352	Mannose-P-dolichol utilization defect 1 protein	>O75352 Mannose-P-dolichol utilization defect 1 protein OS=Homo sapiens OX=9606 GN=MPDU1 PE=1 SV=2	3	3	17	26.638
H2AFY	96981.1	135647	147054	229521	116641	174149	129774	138091	197596	133336	200435	113976	125345	102075	176986	122892	160125	146252	O75367	Core histone macro-H2A.1	>O75367 Core histone macro-H2A.1 OS=Homo sapiens OX=9606 GN=H2AFY PE=1 SV=4	16	18	48.4	39.617
SH3BGRL	67830.9	42569.2	32190.3	13694.4	59754.2	36041.9	33442.5	49810.5	29070.5	37992.9	28304.8	52603.3	41971.9	55211.6	15563.3	41174.8	29762.7	31907.8	O75368	SH3 domain-binding glutamic acid-rich-like protein	>O75368 SH3 domain-binding glutamic acid-rich-like protein OS=Homo sapiens OX=9606 GN=SH3BGRL PE=1 SV=1	10	10	85.1	12.774
FLNB	750946	816966	867120	598430	715934	616445	662310	757973	801720	669527	735868	779098	769713	759595	695329	852202	780231	844396	O75369	Filamin-B	>O75369 Filamin-B OS=Homo sapiens OX=9606 GN=FLNB PE=1 SV=2	121	140	71.2	278.16
NCOR1	7050.4	7822.23	5408.82	7637.15	6482.9	8025.41	6605.25	7582.73	4978.7	4754.79	5436.19	6615.25	7491.43	8863.6	5571.8	5409.96	5075.59	4711.38	O75376	Nuclear receptor corepressor 1	>O75376 Nuclear receptor corepressor 1 OS=Homo sapiens OX=9606 GN=NCOR1 PE=1 SV=2	8	12	5.2	270.21
NDUFS6	14688	13492.4	19866.8	31737.8	12007.8	19116.9	10576.3	14800	25109.5	28490.6	24879.9	10818.8	12860.2	13756.9	24738.9	19320.2	22979.1	22482.6	O75380	NADH dehydrogenase [ubiquinone] iron-sulfur protein 6, mitochondrial	>O75380 NADH dehydrogenase [ubiquinone] iron-sulfur protein 6, mitochondrial OS=Homo sapiens OX=9606 GN=NDUFS6 PE=1 SV=1	6	6	63.7	13.711
PEX14	16300.1	17715.1	19102.1	37657.2	15476.5	26557.8	21324.9	16961.8	20363.1	21251.9	19210.9	18560.1	19397	18358.2	28214.2	18228.1	20719.4	18112	O75381	Peroxisomal membrane protein PEX14	>O75381 Peroxisomal membrane protein PEX14 OS=Homo sapiens OX=9606 GN=PEX14 PE=1 SV=1	10	12	37.9	41.236
TRIM3	4453.94	3744.99	5022.31	3349.01	4343.16	4414.98	4741.07	3745.66	4988.67	5546.01	4592.61	3601.47	3942.28	3668.74	4836.93	7081.73	4865.54	6024.16	O75382	Tripartite motif-containing protein 3	>O75382 Tripartite motif-containing protein 3 OS=Homo sapiens OX=9606 GN=TRIM3 PE=1 SV=2	4	6	10.1	80.829
CS	158074	150217	162401	237998	136617	213391	180952	154790	174516	195157	176011	136075	143459	124488	226615	137361	170305	151296	O75390	Citrate synthase, mitochondrial	>O75390 Citrate synthase, mitochondrial OS=Homo sapiens OX=9606 GN=CS PE=1 SV=2	16	19	51.3	51.712
SPAG7	9349.67	15542.3	13641.9	9727.26	15701.3	13157.8	13562.7	17699.6	12357.1	10768.6	11180.4	15376.6	14408.1	14163.8	11236.4	12319.3	12565.9	11139.9	O75391	Sperm-associated antigen 7	>O75391 Sperm-associated antigen 7 OS=Homo sapiens OX=9606 GN=SPAG7 PE=1 SV=2	5	6	29.1	26.034
MRPL33	3098.01	3440.7	1527.25	2248.25	3502.95	3949.81	3400.78	3490.85	1880.54	1480.07	1631.11	3381.56	2694.41	2748.59	1690.89	1246.14	1546.42	1187.91	O75394	39S ribosomal protein L33, mitochondrial	>O75394 39S ribosomal protein L33, mitochondrial OS=Homo sapiens OX=9606 GN=MRPL33 PE=1 SV=1	1	2	38.5	7.6191
SEC22B	103028	86474.8	64175.8	140990	77467.8	79467.8	96714.6	80790.2	90074.1	144944	103319	105528	86685.9	98532.7	138966	109267	93622.6	96919.9	O75396	Vesicle-trafficking protein SEC22b	>O75396 Vesicle-trafficking protein SEC22b OS=Homo sapiens OX=9606 GN=SEC22B PE=1 SV=4	10	12	51.6	24.593
PRPF40A	78685.2	116476	84099.2	136066	101908	151891	115230	116123	98636.3	83265.8	100041	109347	113600	100488	105267	71620.4	87114.7	80594.5	O75400	Pre-mRNA-processing factor 40 homolog A	>O75400 Pre-mRNA-processing factor 40 homolog A OS=Homo sapiens OX=9606 GN=PRPF40A PE=1 SV=2	21	23	26.9	108.8
TACC1	57887.5	55293.9	50393.4	55507.1	55064.2	72954.5	51026	54195.2	45353.7	46993.5	46060.9	53919.4	54980.9	52864.2	55622	41589.6	48982.7	44926.7	O75410	Transforming acidic coiled-coil-containing protein 1	>O75410 Transforming acidic coiled-coil-containing protein 1 OS=Homo sapiens OX=9606 GN=TACC1 PE=1 SV=2	16	22	33.5	87.793
NME6	4361.25	6098.8	1573.72	1916	6208.69	6475.94	4904.55	4992.45	1798.95	1352.5	1846.19	5320.58	5161.42	5250.09	1718.08	1411.4	1612.52	1468.34	O75414	Nucleoside diphosphate kinase 6	>O75414 Nucleoside diphosphate kinase 6 OS=Homo sapiens OX=9606 GN=NME6 PE=1 SV=3	3	4	19.9	21.142
LRCH4	3567.43	2488.06	4238.21	5537.7	3083.29	3235.91	2160.32	2113.66	4614.25	4569.82	4165.89	2083.12	2491.72	2919.49	5613.59	5198.71	4317.66	5902.12	O75427	Leucine-rich repeat and calponin homology domain-containing protein 4	>O75427 Leucine-rich repeat and calponin homology domain-containing protein 4 OS=Homo sapiens OX=9606 GN=LRCH4 PE=1 SV=2	10	11	24.9	73.449
MTX2	17795.3	17576.5	20029	30967.4	16530.5	22873.1	19747.5	16971.4	25096.4	26750.4	25997.2	17593.2	18124.4	15439.2	32335.8	18713.5	24231.7	21979.6	O75431	Metaxin-2	>O75431 Metaxin-2 OS=Homo sapiens OX=9606 GN=MTX2 PE=1 SV=1	4	7	30.4	29.763
VPS26A	23415	34431.1	41055.4	24830.4	31430.9	24772.3	28913.7	37247.8	37686.1	33713.3	38136.2	37508.8	31094.3	34599.3	28666.2	34252.4	38085.6	35927.4	O75436	Vacuolar protein sorting-associated protein 26A	>O75436 Vacuolar protein sorting-associated protein 26A OS=Homo sapiens OX=9606 GN=VPS26A PE=1 SV=2	12	15	50.8	38.169
NDUFB1	7066.07	9197.01	15451.1	21181.6	8037.66	12255.9	9092.41	8815.36	17206.7	20183	18853.1	7340.54	8563.93	7970.21	20604.6	15715.7	17757.4	16988.2	O75438	NADH dehydrogenase [ubiquinone] 1 beta subcomplex subunit 1	>O75438 NADH dehydrogenase [ubiquinone] 1 beta subcomplex subunit 1 OS=Homo sapiens OX=9606 GN=NDUFB1 PE=1 SV=1	2	3	34.5	6.9611
PMPCB	31443.5	32247.4	79083.4	124329	31246.2	49095.1	38546.6	37087.1	86308.1	90723	85214.8	35831.6	36982.1	30706.5	123068	62072.4	89821	74336.2	O75439	Mitochondrial-processing peptidase subunit beta	>O75439 Mitochondrial-processing peptidase subunit beta OS=Homo sapiens OX=9606 GN=PMPCB PE=1 SV=2	15	19	47.2	54.366
MED24	15346.6	20624.2	14315.7	19436	18117.9	23511.7	19911	22163.5	15157.5	11565.7	14908.4	18847.7	19432.8	18451.5	16698.7	11561.2	13703.2	12541.3	O75448	Mediator of RNA polymerase II transcription subunit 24	>O75448 Mediator of RNA polymerase II transcription subunit 24 OS=Homo sapiens OX=9606 GN=MED24 PE=1 SV=1	14	14	17.6	110.3
PSIP1	78147.4	148469	144543	155918	122836	139569	97688	148444	139838	90486.3	137418	111152	126874	111742	116487	101039	143926	106573	O75475	PC4 and SFRS1-interacting protein	>O75475 PC4 and SFRS1-interacting protein OS=Homo sapiens OX=9606 GN=PSIP1 PE=1 SV=1	23	30	59.6	60.103
ERLIN1	27107.9	44274.4	33853.9	42019.6	36908.8	39434.8	45040.9	41447.8	31047.1	35268.3	31820.4	37296.6	38279.7	42455.1	34535.3	34859.1	33284.7	29319.5	O75477	Erlin-1	>O75477 Erlin-1 OS=Homo sapiens OX=9606 GN=ERLIN1 PE=1 SV=2	11	14	42.2	39.171
GPC4	54080.4	21261.7	10359.7	13572.1	24773.8	17689.3	23425.2	19280.7	17088.6	9325.15	26171.6	20174	19877.9	20970.8	11515.5	16564	16644.6	26766.7	O75487	Glypican-4;Secreted glypican-4	>O75487 Glypican-4 OS=Homo sapiens OX=9606 GN=GPC4 PE=1 SV=4	9	11	22.3	62.411
NDUFS3	70335.3	66768.9	69306.1	116582	59116.1	82300.1	70768.5	63631.7	85981.9	89276.2	86014	56489.9	65830.5	59329.7	101192	66690.4	77172.6	72482	O75489	NADH dehydrogenase [ubiquinone] iron-sulfur protein 3, mitochondrial	>O75489 NADH dehydrogenase [ubiquinone] iron-sulfur protein 3, mitochondrial OS=Homo sapiens OX=9606 GN=NDUFS3 PE=1 SV=1	15	15	64.4	30.241
SRSF10	21024.8	19884.3	21176.4	33532.7	20547.5	23208	23326.6	20607.5	26650.5	18707.8	25483.5	23709.8	24081.5	18948.1	21837.6	20134.9	20924.9	21156.8	O75494	Serine/arginine-rich splicing factor 10	>O75494 Serine/arginine-rich splicing factor 10 OS=Homo sapiens OX=9606 GN=SRSF10 PE=1 SV=1	6	7	26.7	31.3
CLN5	32944.1	22019.7	12905.7	23972.6	22322.2	26770.6	31690.3	19983.7	16458.9	17797.1	16870.6	25676.2	24812.7	23748.1	24009.4	16922.2	16341.1	17295.7	O75503	Ceroid-lipofuscinosis neuronal protein 5	>O75503 Ceroid-lipofuscinosis neuronal protein 5 OS=Homo sapiens OX=9606 GN=CLN5 PE=1 SV=2	8	9	29.3	41.496
ECI2	37380.6	53603.1	67920.2	96118	41625.9	50425.4	48487.7	51300.5	52345.1	86186.5	57918	52536.6	51819.1	63527.7	78618.9	69744.8	71914.8	76451.4	O75521	Enoyl-CoA delta isomerase 2, mitochondrial	>O75521 Enoyl-CoA delta isomerase 2, mitochondrial OS=Homo sapiens OX=9606 GN=ECI2 PE=1 SV=4	16	19	58.6	43.585
KHDRBS3	7646.1	7518.54	16456.9	20793.3	4987.05	7305.17	5114.71	7114.74	14797.2	12845.5	21410.1	4761.12	6037.26	4889.88	15294.5	12634.8	14682.6	15739.5	O75525	KH domain-containing, RNA-binding, signal transduction-associated protein 3	>O75525 KH domain-containing, RNA-binding, signal transduction-associated protein 3 OS=Homo sapiens OX=9606 GN=KHDRBS3 PE=1 SV=1	4	10	31.5	38.799
EED	3769.8	4829.59	3143.18	3233.34	4626.16	5391.56	5077.52	4904.28	3077.42	2663.14	2828.01	4691.81	4632.3	4853.66	3449.09	2620.1	3358.69	2790.28	O75530	Polycomb protein EED	>O75530 Polycomb protein EED OS=Homo sapiens OX=9606 GN=EED PE=1 SV=2	6	6	15.4	50.197
BANF1	13798.3	21554.5	26224	12994.3	14634.4	24929.2	9231.93	22464.6	18011.3	14690.5	30956.1	12910.6	10928.1	12502.1	12745.3	17250.4	18908.8	18906.4	O75531	Barrier-to-autointegration factor;Barrier-to-autointegration factor, N-terminally processed	>O75531 Barrier-to-autointegration factor OS=Homo sapiens OX=9606 GN=BANF1 PE=1 SV=1	4	6	59.6	10.058
SF3B1	125838	176958	197359	285321	161146	226098	172179	180007	227595	196130	231133	166903	169661	153290	232189	161583	206711	188919	O75533	Splicing factor 3B subunit 1	>O75533 Splicing factor 3B subunit 1 OS=Homo sapiens OX=9606 GN=SF3B1 PE=1 SV=3	49	57	51.8	145.83
CSDE1	114423	163485	180716	117625	176361	144863	160274	169342	144736	176923	138546	173451	165194	159564	151589	154858	178701	152619	O75534	Cold shock domain-containing protein E1	>O75534 Cold shock domain-containing protein E1 OS=Homo sapiens OX=9606 GN=CSDE1 PE=1 SV=2	46	46	56	88.884
WBP4	6440.49	6688.46	2983.17	3562.24	7084.42	7318.94	6094.97	6266.71	2343.38	3246.8	2514.16	7783.11	6763.04	7457.51	3444.26	2625.3	3034.97	2401.99	O75554	WW domain-binding protein 4	>O75554 WW domain-binding protein 4 OS=Homo sapiens OX=9606 GN=WBP4 PE=1 SV=1	3	3	9.3	42.506
PRKRA	28070.7	25845.9	33937.8	21325.9	22974.5	20142.6	21431	25073.8	31132.8	33605.2	31254.8	22465.6	24983.5	25606.1	27427.7	37761	31997.9	34558	O75569	Interferon-inducible double-stranded RNA-dependent protein kinase activator A	>O75569 Interferon-inducible double-stranded RNA-dependent protein kinase activator A OS=Homo sapiens OX=9606 GN=PRKRA PE=1 SV=1	10	10	36.4	34.404
MYCBP2	15641.4	16334	8037.39	7719.89	16630	15152.4	16736.2	15903.7	8563.38	7348.97	7339.65	15983.5	20738.9	17296	7161.83	8512.08	7264.93	7913.35	O75592	E3 ubiquitin-protein ligase MYCBP2	>O75592 E3 ubiquitin-protein ligase MYCBP2 OS=Homo sapiens OX=9606 GN=MYCBP2 PE=1 SV=4	19	21	5.8	513.63
NPM3	4932.12	8989.13	16475.3	23080.2	7479.93	7849.61	7465.34	8110.45	17484.8	18573.9	17147.3	8154.66	8795.94	7912.19	17932.5	11646.7	17188.4	15236.5	O75607	Nucleoplasmin-3	>O75607 Nucleoplasmin-3 OS=Homo sapiens OX=9606 GN=NPM3 PE=1 SV=3	4	6	55.6	19.343
LYPLA1	4814.33	6754.26	11908.9	10689.8	7636.6	6498.79	7057.51	8214.46	8384.53	12160.6	9118.61	7393.42	7033.02	6622.02	11099.2	8935.86	10583.9	9556.06	O75608	Acyl-protein thioesterase 1	>O75608 Acyl-protein thioesterase 1 OS=Homo sapiens OX=9606 GN=LYPLA1 PE=1 SV=1	2	7	49.1	24.669
ERAL1	2980.23	4479.62	3027.61	6743.34	4293.05	7064.33	5426.19	4830.02	3467.66	4965.26	3860.94	4174.79	4807.87	3871.01	5135.54	2850.07	3617.84	2851.77	O75616	GTPase Era, mitochondrial	>O75616 GTPase Era, mitochondrial OS=Homo sapiens OX=9606 GN=ERAL1 PE=1 SV=2	4	8	24.5	48.349
SNRNP200	245836	363665	349531	469999	306120	403743	329420	339356	380832	322131	392737	307778	315724	289054	403180	302076	360695	322669	O75643	U5 small nuclear ribonucleoprotein 200 kDa helicase	>O75643 U5 small nuclear ribonucleoprotein 200 kDa helicase OS=Homo sapiens OX=9606 GN=SNRNP200 PE=1 SV=2	79	101	52.7	244.5
TRMU	1264.18	2031.69	2212.3	3142.27	1356.23	2506.96	2091.56	1774.04	2738.26	2932.15	2753.73	1676.68	1503.49	1567.9	3347.2	1818.19	2852.17	2481.73	O75648	Mitochondrial tRNA-specific 2-thiouridylase 1	>O75648 Mitochondrial tRNA-specific 2-thiouridylase 1 OS=Homo sapiens OX=9606 GN=TRMU PE=1 SV=2	5	6	16.2	47.744
TIPRL	20078	23749	40951.1	22498.8	28103.7	14756	22181	25401.3	30835.4	35430.6	29241.4	28820	26269.1	28422.1	27485.5	43723	38434.9	38977.3	O75663	TIP41-like protein	>O75663 TIP41-like protein OS=Homo sapiens OX=9606 GN=TIPRL PE=1 SV=2	8	8	33.5	31.444
RPS6KA4	8711.35	13244.1	1981.54	2314.12	13462.8	12237.5	13218.2	13933.9	2722.6	2506.9	2349.75	12633.9	12942.7	12452.4	2790.58	2128.25	2260.34	2382.36	O75676	Ribosomal protein S6 kinase alpha-4	>O75676 Ribosomal protein S6 kinase alpha-4 OS=Homo sapiens OX=9606 GN=RPS6KA4 PE=1 SV=1	6	6	8.3	85.605
SURF6	15896.4	17301.7	16785.5	36892.9	19903	28603.8	23515	16363.2	24764.9	27997.8	26424.5	20951	21192.9	21286.9	35209.3	21076.8	19644.6	23049.5	O75683	Surfeit locus protein 6	>O75683 Surfeit locus protein 6 OS=Homo sapiens OX=9606 GN=SURF6 PE=1 SV=3	11	11	31.6	41.45
PPM1B	8045.27	6338.02	20619.5	9883.78	6531.6	6382.63	6408.7	8244.81	15705.9	20231	15750.7	7561.48	7930.35	7622.84	14493.7	16770.8	19567.3	17267.3	O75688	Protein phosphatase 1B	>O75688 Protein phosphatase 1B OS=Homo sapiens OX=9606 GN=PPM1B PE=1 SV=1	7	11	29.2	52.642
UTP20	51153.7	85078.1	76642.2	117635	81741.9	104759	84318.7	85732.7	80901.4	81447.2	86796.4	82854.1	82093.7	72129.7	94610.4	59274.6	82784.8	66372	O75691	Small subunit processome component 20 homolog	>O75691 Small subunit processome component 20 homolog OS=Homo sapiens OX=9606 GN=UTP20 PE=1 SV=3	43	57	23.3	318.38
NUP155	79274.8	105957	71779	106117	99152	125504	106692	110804	77774.7	63140.3	77600.3	98482.6	99690.9	90334.1	86276.9	57705.2	76740.9	66816.1	O75694	Nuclear pore complex protein Nup155	>O75694 Nuclear pore complex protein Nup155 OS=Homo sapiens OX=9606 GN=NUP155 PE=1 SV=1	32	32	29.4	155.2
RP2	51852.2	26085.7	28323.2	33103.8	24760.9	42008.4	39028.3	27956.6	34677.5	28011.3	35193.3	28878.2	29945.2	27878.3	30496.2	28394.4	28907	29388.5	O75695	Protein XRP2	>O75695 Protein XRP2 OS=Homo sapiens OX=9606 GN=RP2 PE=1 SV=4	9	12	33.1	39.641
WDHD1	6793.71	19451.6	8667.39	5791.59	17018.7	18198.5	14961.6	19982.5	5937.25	4702.94	5215.03	17837.9	15173.5	15325.4	5978.72	5440.24	7340.32	4979.74	O75717	WD repeat and HMG-box DNA-binding protein 1	>O75717 WD repeat and HMG-box DNA-binding protein 1 OS=Homo sapiens OX=9606 GN=WDHD1 PE=1 SV=1	17	17	17.5	125.97
CRTAP	109194	71793	87080.8	106957	70982.4	49721.7	67314.2	60095.1	82640.1	79479.8	90446	72520.6	82833	90342.5	114108	165166	95420.3	123894	O75718	Cartilage-associated protein	>O75718 Cartilage-associated protein OS=Homo sapiens OX=9606 GN=CRTAP PE=1 SV=1	16	16	42.6	46.561
SLC25A12	55328.6	51615.9	29838.1	46180.7	45657.1	56042.3	53878.8	42898.2	34158	48675.6	32339.4	46272.9	45242.3	47522.8	45479.9	35471.6	33633.9	32769.1	O75746	Calcium-binding mitochondrial carrier protein Aralar1	>O75746 Calcium-binding mitochondrial carrier protein Aralar1 OS=Homo sapiens OX=9606 GN=SLC25A12 PE=1 SV=2	18	25	40.1	74.761
PALM	11124.8	23697.2	9759.55	12907.1	12580.9	20962	9739.09	13372.5	15748.8	7305.7	21346.7	13130	20761	17641.2	10760.6	28950.3	10855.2	16946.1	O75781	Paralemmin-1	>O75781 Paralemmin-1 OS=Homo sapiens OX=9606 GN=PALM PE=1 SV=2	9	11	37.2	42.075
ATP6AP2	15768.9	13867.2	15020.1	23657.5	14073.8	19605.9	18047.8	14977.6	14562.8	17042.6	14559.5	16205.8	14478.8	12953.8	26017.9	15454.5	17944.9	16326.1	O75787	Renin receptor	>O75787 Renin receptor OS=Homo sapiens OX=9606 GN=ATP6AP2 PE=1 SV=2	7	7	28.3	39.008
RNASEH2A	1334.68	2794.88	11289.7	6241.85	2960.97	2113.26	2442.98	2849.76	10023.7	6228.44	8503.33	2341.54	2607.23	2391.89	6666.57	7059.31	10658	8013.66	O75792	Ribonuclease H2 subunit A	>O75792 Ribonuclease H2 subunit A OS=Homo sapiens OX=9606 GN=RNASEH2A PE=1 SV=2	6	6	28.4	33.395
BCAR3	450.413	458.652	2631.37	3414.05	565.212	498.364	714.774	524.318	3051.27	3120.17	2839.38	643.624	511.823	464.279	3653.98	2964.6	3321.19	3221.96	O75815	Breast cancer anti-estrogen resistance protein 3	>O75815 Breast cancer anti-estrogen resistance protein 3 OS=Homo sapiens OX=9606 GN=BCAR3 PE=1 SV=1	8	9	12.8	92.565
RPP40	6188.19	8536.97	8537.7	14300.2	8597.85	10678.7	9831.82	7470.8	10418.1	10894.3	10215.6	8390.14	8431.55	8729.64	12581.1	8627.41	10303	9750.86	O75818	Ribonuclease P protein subunit p40	>O75818 Ribonuclease P protein subunit p40 OS=Homo sapiens OX=9606 GN=RPP40 PE=1 SV=3	6	10	36.6	41.833
EIF3G	55608.8	87619.7	77786.5	50801.2	91035.3	74006.9	85277.1	92350	75008.4	83137.4	72448.4	91797.8	85826.1	84642.6	65431.2	66175	82140.4	74808.7	O75821	Eukaryotic translation initiation factor 3 subunit G	>O75821 Eukaryotic translation initiation factor 3 subunit G OS=Homo sapiens OX=9606 GN=EIF3G PE=1 SV=2	20	22	63.8	35.611
EIF3J	27694.9	39231	46214.8	32105.7	37025.1	33190.3	36327.7	38244.7	49277.9	49213.8	53966.3	38198.5	35877.2	36373.7	35317.9	48509.7	48802.3	55350.6	O75822	Eukaryotic translation initiation factor 3 subunit J	>O75822 Eukaryotic translation initiation factor 3 subunit J OS=Homo sapiens OX=9606 GN=EIF3J PE=1 SV=2	11	13	45.7	29.062
CBR3	22781.6	24311.8	13779.2	8269.35	26648	16161.6	18730.4	23664.2	12729.7	12004.4	8541.04	22720.6	22731.6	24746.1	9351.61	16971.9	11370	11412.5	O75828	Carbonyl reductase [NADPH] 3	>O75828 Carbonyl reductase [NADPH] 3 OS=Homo sapiens OX=9606 GN=CBR3 PE=1 SV=3	8	10	43	30.85
PSMD10	5534.59	6894.66	16110.4	11405.3	7497.75	5762.5	6929.47	7529.7	12857.4	14403.2	12658	7060.04	7799.38	7241.31	11257.8	16530.5	14218.6	14311.2	O75832	26S proteasome non-ATPase regulatory subunit 10	>O75832 26S proteasome non-ATPase regulatory subunit 10 OS=Homo sapiens OX=9606 GN=PSMD10 PE=1 SV=1	8	9	49.1	24.428
AP1G2	9646.33	13582.8	7397.86	5884.69	12209.9	18508.6	10916.4	15089.2	7226.04	7866.17	6886.5	12256.9	13619.1	11723.4	7628.54	8260.61	7814.55	8392.36	O75843	AP-1 complex subunit gamma-like 2	>O75843 AP-1 complex subunit gamma-like 2 OS=Homo sapiens OX=9606 GN=AP1G2 PE=1 SV=1	2	3	4.6	87.116
ZMPSTE24	42009.7	47449.9	31136.2	46012	44605.7	51599.8	49975.2	42092	28874.6	32484.9	31976.4	46551.8	42126.6	40593.5	41450.3	25526.1	32877.4	26926.6	O75844	CAAX prenyl protease 1 homolog	>O75844 CAAX prenyl protease 1 homolog OS=Homo sapiens OX=9606 GN=ZMPSTE24 PE=1 SV=2	14	14	32.8	54.812
IDH1	67330.3	66038.6	102751	48420.8	81447.4	50450.2	59414.7	69793	90598.9	123945	92525.4	65399.5	74239.3	73904.1	59945.8	87295.7	84157.2	100271	O75874	Isocitrate dehydrogenase [NADP] cytoplasmic	>O75874 Isocitrate dehydrogenase [NADP] cytoplasmic OS=Homo sapiens OX=9606 GN=IDH1 PE=1 SV=2	22	25	63.3	46.659
PET112	2845.84	4308.98	9230.64	15677.2	4009.14	6177.76	4180.37	4666.27	10565.1	10638.1	10349.5	4412.85	4554.36	3238.52	11530.5	7239.7	11015.6	8270.97	O75879	Glutamyl-tRNA(Gln) amidotransferase subunit B, mitochondrial	>O75879 Glutamyl-tRNA(Gln) amidotransferase subunit B, mitochondrial OS=Homo sapiens OX=9606 GN=GATB PE=1 SV=1	7	7	15.1	61.863
SCO1	36270.5	34636	15864.4	28213	34768.5	60850	50835.1	36170.5	18489.7	19379.8	18180.8	36800.3	39189.7	33423.2	25021.2	11891.7	15643.9	14435.5	O75880	Protein SCO1 homolog, mitochondrial	>O75880 Protein SCO1 homolog, mitochondrial OS=Homo sapiens OX=9606 GN=SCO1 PE=1 SV=1	8	8	20.6	33.814
ATRN	25105.4	21484.6	13623.5	25497.2	19984.4	28305.6	26319.2	20962.6	15883.4	14391.7	16379	22511.8	20321	20800	22189.7	15956.1	17017	15969.9	O75882	Attractin	>O75882 Attractin OS=Homo sapiens OX=9606 GN=ATRN PE=1 SV=2	11	13	9.4	158.54
RBBP9	1711.94	2890.81	2780.32	1242.96	2958.52	1683.78	2039.39	3143.79	1984.1	2261.89	1919.15	2839.9	2527.27	2776.81	1876.27	2342.05	2251.19	2032.6	O75884	Putative hydrolase RBBP9	>O75884 Putative hydrolase RBBP9 OS=Homo sapiens OX=9606 GN=RBBP9 PE=1 SV=2	5	5	34.9	21
STAM2	31375.8	32841.6	59498.8	48717.6	33969	21952.9	33642.1	32528.4	49057.5	57293.6	51463.9	33611.9	36389.5	36991.4	45994.5	65319.8	52609.7	57221.5	O75886	Signal transducing adapter molecule 2	>O75886 Signal transducing adapter molecule 2 OS=Homo sapiens OX=9606 GN=STAM2 PE=1 SV=1	15	17	36.8	58.164
ALDH1L1	3176.49	29044.3	1928.58	21968.3	14489.7	4773.35	4189.35	3846.07	2060.1	24301	1842.05	9202.55	4289.8	3587.47	8431.84	5103.71	2612.48	3562.43	O75891	Cytosolic 10-formyltetrahydrofolate dehydrogenase	>O75891 Cytosolic 10-formyltetrahydrofolate dehydrogenase OS=Homo sapiens OX=9606 GN=ALDH1L1 PE=1 SV=2	4	7	10	98.828
DGAT1	2029.44	1310.55	2769	4389.99	1932.95	1811.5	1632.69	1364.72	3182.02	2680.18	2958.06	1268.54	1376.47	1928.72	3578.81	2877.35	2702.49	2775.02	O75907	Diacylglycerol O-acyltransferase 1	>O75907 Diacylglycerol O-acyltransferase 1 OS=Homo sapiens OX=9606 GN=DGAT1 PE=1 SV=2	3	3	11.1	55.278
CCNK	11652.1	17400.5	17392.6	25304	15251.8	21097.8	17557.4	16707.5	18660.3	16000.1	19251.4	16620.1	16261.5	15471.9	19322.5	15864.8	17248.3	16337	O75909	Cyclin-K	>O75909 Cyclin-K OS=Homo sapiens OX=9606 GN=CCNK PE=1 SV=2	8	10	21	64.239
DHRS3	15956.1	26390.6	38143.8	85864.6	18393	52078.8	25172.3	26225.5	61852.8	34786.9	67883.4	24046.9	23440.7	25145.8	56300.8	37630.4	61389.5	48468.7	O75911	Short-chain dehydrogenase/reductase 3	>O75911 Short-chain dehydrogenase/reductase 3 OS=Homo sapiens OX=9606 GN=DHRS3 PE=1 SV=2	8	11	49	33.548
ARL6IP5	43074.7	36631.6	46286.7	71797.8	34755.6	44625	40695.5	38593.8	54688.2	50960.1	58017.6	39589.8	37462.2	37167	58582.8	55652.8	46020	48849.5	O75915	PRA1 family protein 3	>O75915 PRA1 family protein 3 OS=Homo sapiens OX=9606 GN=ARL6IP5 PE=1 SV=1	5	6	27.7	21.614
DYSF	5503.25	3334.41	3028.75	4243.02	3687.01	6215.47	5388.76	4262.46	4294.5	6070.58	4766.81	3797.77	4052.96	3231.13	5936.3	2769.98	4114.5	3546	O75923	Dysferlin	>O75923 Dysferlin OS=Homo sapiens OX=9606 GN=DYSF PE=1 SV=1	5	18	10.8	237.29
PIAS1	1430.42	2562.06	4341.07	4653.24	2521.42	2442.83	2078.83	2544.93	4062.04	3366.6	4260.7	2216.78	2001.95	1949.56	4080.65	3595.81	3695.8	3973.54	O75925	E3 SUMO-protein ligase PIAS1	>O75925 E3 SUMO-protein ligase PIAS1 OS=Homo sapiens OX=9606 GN=PIAS1 PE=1 SV=2	2	3	5.7	71.835
BCAS2	28110.5	43871.9	35919.4	46941	39515.3	53752.3	39497.5	43552	35659.7	30469.5	40829.8	40031.4	41507.9	35937.7	42284.5	30852.5	38403.3	31731.9	O75934	Pre-mRNA-splicing factor SPF27	>O75934 Pre-mRNA-splicing factor SPF27 OS=Homo sapiens OX=9606 GN=BCAS2 PE=1 SV=1	14	14	64	26.131
DCTN3	14735.8	16025.5	24931	17975.9	17295.2	13087.1	14594.7	15207.9	24787.6	28242.5	24405.9	16465	16721.7	15849.8	21920.9	27005.3	25865.1	26013	O75935	Dynactin subunit 3	>O75935 Dynactin subunit 3 OS=Homo sapiens OX=9606 GN=DCTN3 PE=1 SV=1	8	9	47.3	21.119
DNAJC8	39339.3	82929.4	80475.6	66262.5	75179	70317.6	65580.8	79968.4	83636.2	64300.5	79497.3	75152.8	67487.7	62607.2	62142.2	58840.1	73783.4	68059.8	O75937	DnaJ homolog subfamily C member 8	>O75937 DnaJ homolog subfamily C member 8 OS=Homo sapiens OX=9606 GN=DNAJC8 PE=1 SV=2	11	13	39.1	29.841
SMNDC1	3813.22	6301.26	16660.9	18221	5537.16	6850.74	5887.93	6721.38	16209.7	15152.9	16087.3	5760.06	5338.8	5249.6	16349.1	13109.7	14710.9	14311.2	O75940	Survival of motor neuron-related-splicing factor 30	>O75940 Survival of motor neuron-related-splicing factor 30 OS=Homo sapiens OX=9606 GN=SMNDC1 PE=1 SV=1	5	5	34.5	26.711
ATP5H	94985.3	97142.4	149515	276234	87882.4	143835	116245	92904.2	181180	214695	177782	95462	96796.2	87535	205753	128520	161040	143868	O75947	ATP synthase subunit d, mitochondrial	>O75947 ATP synthase subunit d, mitochondrial OS=Homo sapiens OX=9606 GN=ATP5PD PE=1 SV=3	13	13	77	18.491
FLOT1	111790	88885	71092.4	84429.5	78911.9	111393	97676.7	84575.1	71129.6	66260.4	78716.7	81832.4	88331.1	92601.4	71375.6	72417.8	75316.9	60219.1	O75955	Flotillin-1	>O75955 Flotillin-1 OS=Homo sapiens OX=9606 GN=FLOT1 PE=1 SV=3	21	21	58.3	47.355
TRIO	63176.6	46176.1	31403.2	30798.7	51095	51056.7	61069.5	46755	35467.3	39082.1	37263	52919.9	46558	49236.7	38167.7	37514.8	35786	39614	O75962	Triple functional domain protein	>O75962 Triple functional domain protein OS=Homo sapiens OX=9606 GN=TRIO PE=1 SV=2	36	42	16.1	346.9
ATP5L	12813.3	12069.1	25160.5	38990.8	11591.1	15829.5	14667.1	13871.5	22005.6	27611	26518.8	12490.5	12600.2	12462.1	33417.3	17367.2	27178.3	19555.5	O75964	ATP synthase subunit g, mitochondrial	>O75964 ATP synthase subunit g, mitochondrial OS=Homo sapiens OX=9606 GN=ATP5MG PE=1 SV=3	6	7	54.4	11.428
MPDZ	15820.7	19744.5	13017	15212.5	18413.7	27542.2	23088.2	22246.2	16879.6	12209.3	15348.1	20086.7	22253.5	22058.5	13925.1	11189.3	12472.5	14841.8	O75970	Multiple PDZ domain protein	>O75970 Multiple PDZ domain protein OS=Homo sapiens OX=9606 GN=MPDZ PE=1 SV=2	14	19	12.5	221.62
CPD	76704	62213.6	87824.5	110236	60460.7	85996.7	70004.8	76154.8	84844	65255.1	77318.3	63518.7	63279.3	60672.9	89147.2	58832	78757.7	74663.3	O75976	Carboxypeptidase D	>O75976 Carboxypeptidase D OS=Homo sapiens OX=9606 GN=CPD PE=1 SV=2	34	34	29.1	152.93
GLRX3	31140.8	54541.9	62193.6	31154.4	55287.6	36541	44938.5	55869.9	43174.2	73543.8	43240.5	55225.2	47576.5	51483.5	37921.1	46090.9	53633.6	41910.9	O76003	Glutaredoxin-3	>O76003 Glutaredoxin-3 OS=Homo sapiens OX=9606 GN=GLRX3 PE=1 SV=2	11	11	43	37.432
RSL1D1	85801.5	117850	126057	262290	123536	195362	156580	136220	157348	182521	159314	131603	142721	115292	215458	105992	144287	132115	O76021	Ribosomal L1 domain-containing protein 1	>O76021 Ribosomal L1 domain-containing protein 1 OS=Homo sapiens OX=9606 GN=RSL1D1 PE=1 SV=3	25	26	47.8	54.972
WFS1	78537.8	68048.8	38380.9	78095.3	56256.4	95217.5	77074.4	57848.2	50127.2	56363.3	55538.2	60248.2	53327.7	57469.2	78032.9	42232.2	48629	49990.7	O76024	Wolframin	>O76024 Wolframin OS=Homo sapiens OX=9606 GN=WFS1 PE=1 SV=2	16	21	25.2	100.29
CLPX	48685.1	66629.1	56961	86104.5	62997.5	86728.8	68523.5	62722.3	61846.7	62074.1	61393.1	65147.9	65464.9	57165.2	70422.6	45473.8	59988.7	52049.2	O76031	ATP-dependent Clp protease ATP-binding subunit clpX-like, mitochondrial	>O76031 ATP-dependent Clp protease ATP-binding subunit clpX-like, mitochondrial OS=Homo sapiens OX=9606 GN=CLPX PE=1 SV=2	24	24	42.2	69.223
SEC14L2	17786	45439.7	63864.3	30320.9	35976.2	23672.2	24744.3	53152.7	45858.3	30867.7	44617.7	32937.6	31331.3	22836.1	30638.9	34874.1	62520.3	49538.6	O76054	SEC14-like protein 2	>O76054 SEC14-like protein 2 OS=Homo sapiens OX=9606 GN=SEC14L2 PE=1 SV=1	14	16	53.6	46.145
TM7SF2	17086.2	12352.3	6553.62	11760.6	9694.07	20292.2	14025.7	9356.64	9866.26	7324.63	11586.6	9867.43	11890.3	8733.39	14734.7	5865.4	7096.76	10339.6	O76062	Delta(14)-sterol reductase	>O76062 Delta(14)-sterol reductase OS=Homo sapiens OX=9606 GN=TM7SF2 PE=1 SV=3	2	4	6.9	46.405
SNCG	7763.75	20290.4	15441	6237.79	15189.8	8788.76	11381.3	20224.8	6455.44	6063.07	6621.72	13876	15537.1	20361.6	5581.87	20827.2	7228.2	6795.58	O76070	Gamma-synuclein	>O76070 Gamma-synuclein OS=Homo sapiens OX=9606 GN=SNCG PE=1 SV=2	5	6	54.3	13.331
CIAO1	13624.3	22475.2	18223.5	11928.4	24397.9	17465.4	18837.7	22153.9	15865.1	21090.3	15252.9	21936.7	20266.8	21858.6	15824.2	15124	18663.3	16789.1	O76071	Probable cytosolic iron-sulfur protein assembly protein CIAO1	>O76071 Probable cytosolic iron-sulfur protein assembly protein CIAO1 OS=Homo sapiens OX=9606 GN=CIAO1 PE=1 SV=1	8	8	31.3	37.84
PDE5A	47544.4	41844.9	6956.67	3926.31	58184.8	26602.7	33526.1	46398.7	5883.98	5612.74	6116.4	39892.8	63598.7	105024	5281.2	31691.5	5478.82	9181.73	O76074	cGMP-specific 3,5-cyclic phosphodiesterase	>O76074 cGMP-specific 3,5-cyclic phosphodiesterase OS=Homo sapiens OX=9606 GN=PDE5A PE=1 SV=2	27	27	33.6	99.984
ZFAND5	1597.34	1911.78	4413.41	3523.62	1796.94	1070.62	915.855	1644.84	4294.24	3154.65	3900.76	1399.38	2053.8	2036.16	3022.9	5703.96	4101.09	4902.91	O76080	AN1-type zinc finger protein 5	>O76080 AN1-type zinc finger protein 5 OS=Homo sapiens OX=9606 GN=ZFAND5 PE=1 SV=1	1	3	24.9	23.132
RGS20	382.424	765.17	649.577	550.07	999.347	1312.11	858.4	819.023	859.189	826.033	966.666	618.552	787.792	636.791	604.39	425.465	897.308	731.805	O76081	Regulator of G-protein signaling 20	>O76081 Regulator of G-protein signaling 20 OS=Homo sapiens OX=9606 GN=RGS20 PE=1 SV=4	1	2	5.7	43.691
SRP72	67225.4	77212.4	83330	83256.6	79149.5	69013.9	73561.4	76250.7	91884.5	92467.3	87600.9	75700.4	80605.2	80992	81995.1	97050.6	85136.6	92108	O76094	Signal recognition particle subunit SRP72	>O76094 Signal recognition particle subunit SRP72 OS=Homo sapiens OX=9606 GN=SRP72 PE=1 SV=3	24	28	44.1	74.605
JTB	5398.35	5120.26	6108.11	7682.89	3703.41	5215.67	5015.74	4496.52	6894.4	7219.84	6120.9	5224.74	4959.73	5685.27	8374.75	8053.63	6807.45	7383.47	O76095	Protein JTB	>O76095 Protein JTB OS=Homo sapiens OX=9606 GN=JTB PE=1 SV=1	2	2	13.7	16.358
DDAH1	28735.9	35550.6	87322.3	47941.1	37661.8	40379.8	41173.5	43202.9	73396.5	68067.6	79032.1	42788.5	36789.2	35301.8	57624.9	57358.5	78106.9	61055.7	O94760	N(G),N(G)-dimethylarginine dimethylaminohydrolase 1	>O94760 N(G),N(G)-dimethylarginine dimethylaminohydrolase 1 OS=Homo sapiens OX=9606 GN=DDAH1 PE=1 SV=3	9	12	55.8	31.121
URI1	1950.43	3140.51	4316.59	2943.47	3172.93	2328.14	3020.4	3763.41	3809.1	4171.88	3819.97	3763.2	2817.35	3163.79	4202.76	4036.12	4543.24	4625.83	O94763	Unconventional prefoldin RPB5 interactor 1	>O94763 Unconventional prefoldin RPB5 interactor 1 OS=Homo sapiens OX=9606 GN=URI1 PE=1 SV=3	7	8	21.7	59.832
B3GAT3	17274.8	23116.4	12142.9	15307.4	23708.2	28100.1	22342	20424	10956.9	13474.9	12282.7	24455.9	24846.9	20663.2	18609.7	10365.1	12849.4	11417.6	O94766	Galactosylgalactosylxylosylprotein 3-beta-glucuronosyltransferase 3	>O94766 Galactosylgalactosylxylosylprotein 3-beta-glucuronosyltransferase 3 OS=Homo sapiens OX=9606 GN=B3GAT3 PE=1 SV=2	9	10	29.3	37.121
MTA2	28640.3	46955.8	67640.5	94144.1	43634.4	62725.4	45508.8	51206.9	69631.4	49215.8	71592.9	43236.8	43524.7	39169.1	76786.5	49731.2	66953.4	54591	O94776	Metastasis-associated protein MTA2	>O94776 Metastasis-associated protein MTA2 OS=Homo sapiens OX=9606 GN=MTA2 PE=1 SV=1	20	31	49.7	75.022
USP1	1110.28	1232.1	501.385	333.843	1149.73	1172.65	1395.58	1197.21	364.11	210.619	462.706	1497.8	1661.62	1610.18	481.29	475.759	580.196	265.661	O94782	Ubiquitin carboxyl-terminal hydrolase 1	>O94782 Ubiquitin carboxyl-terminal hydrolase 1 OS=Homo sapiens OX=9606 GN=USP1 PE=1 SV=1	2	2	2.9	88.206
STK10	40919.5	47621	49403.6	29383.8	56083.3	39220.1	51694.9	51469.6	49632.1	50333.4	42551.5	50837.2	50206	55680.3	39586.2	45306.2	48834.5	48164.8	O94804	Serine/threonine-protein kinase 10	>O94804 Serine/threonine-protein kinase 10 OS=Homo sapiens OX=9606 GN=STK10 PE=1 SV=1	21	22	23.3	112.13
GFPT2	5972.8	11617.7	2450.25	1839.99	17339.1	5378.9	12152.7	11168.2	1977.1	1150.35	2188.15	13038.5	12234.8	13113.7	1451.03	5807.5	2699.2	4096.6	O94808	Glutamine--fructose-6-phosphate aminotransferase [isomerizing] 2	>O94808 Glutamine--fructose-6-phosphate aminotransferase [isomerizing] 2 OS=Homo sapiens OX=9606 GN=GFPT2 PE=1 SV=3	12	16	26.8	76.93
KBTBD11	2435.25	5170.39	15137.1	6513.84	5116.73	9975.91	4014.27	6503.52	11820.1	7746.51	11906.4	5352.58	3958.15	2844.51	8177.31	5319.12	9581.98	6938.05	O94819	Kelch repeat and BTB domain-containing protein 11	>O94819 Kelch repeat and BTB domain-containing protein 11 OS=Homo sapiens OX=9606 GN=KBTBD11 PE=1 SV=1	9	13	39	65.719
LTN1	30365.3	41172.5	20060.1	10184.8	42425.4	32755.4	34654.2	40694.4	16055.7	16880.3	13626.4	45424	38253.6	39463.5	13333.6	15195.7	16247.7	16374.8	O94822	E3 ubiquitin-protein ligase listerin	>O94822 E3 ubiquitin-protein ligase listerin OS=Homo sapiens OX=9606 GN=LTN1 PE=1 SV=6	24	24	15.9	200.55
TOMM70A	120703	116511	125732	195740	111894	161360	135589	114849	140783	143302	145110	118484	122266	111025	183274	128185	145080	125449	O94826	Mitochondrial import receptor subunit TOM70	>O94826 Mitochondrial import receptor subunit TOM70 OS=Homo sapiens OX=9606 GN=TOMM70 PE=1 SV=1	28	29	56.2	67.454
IPO13	7349.97	9297.64	1367.69	893.021	9006.14	7755.85	8536.95	9803.39	1270.08	1419.83	1282.28	9640.84	10182.8	9921.95	1287.21	1871.35	1450.67	1518.05	O94829	Importin-13	>O94829 Importin-13 OS=Homo sapiens OX=9606 GN=IPO13 PE=1 SV=3	6	6	9.3	108.19
DDHD2	9549.52	5722.33	3412.47	1531.66	5438.87	3780.44	3796.5	4992.69	2293.09	2260	2534.25	5271.63	5703.79	5216.42	2043.97	3040.06	2232.38	2591.7	O94830	Phospholipase DDHD2	>O94830 Phospholipase DDHD2 OS=Homo sapiens OX=9606 GN=DDHD2 PE=1 SV=2	4	5	6.9	81.031
MYO1D	9902.88	11799.9	21521.6	26670.1	11489.5	19293.1	13028.6	14491.7	32230.4	11811.8	42820.2	13101.8	12400.1	9225.5	21743.3	21955.1	23084.1	24927	O94832	Unconventional myosin-Id	>O94832 Unconventional myosin-Id OS=Homo sapiens OX=9606 GN=MYO1D PE=1 SV=2	21	22	23.2	116.2
MICAL2	18098.1	15896.6	8505.92	10822.3	21007.3	13199.1	17981.7	17002.6	6517.89	6441.27	6748.43	20030.2	23101.2	27814.1	12002.3	14031.9	8217.27	12300.7	O94851	Protein-methionine sulfoxide oxidase MICAL2	>O94851 [F-actin]-monooxygenase MICAL2 OS=Homo sapiens OX=9606 GN=MICAL2 PE=1 SV=1	16	19	22.7	126.69
KIAA0754	4843.94	3982.27	446.046	776.4	5052.28	5298.98	4766.28	3661.92	464.425	527.375	586.22	4095.38	4764.88	5072.53	523.695	330.887	441.006	467.831	O94854	Uncharacterized protein KIAA0754	>O94854 Uncharacterized protein KIAA0754 OS=Homo sapiens OX=9606 GN=KIAA0754 PE=2 SV=4	5	5	3.9	135.15
SEC24D	74344.3	92526.9	63086.2	27729.2	102196	42116.6	73702.4	85495.2	45006.4	48358.5	50225.9	96535	101334	122877	37416	125365	59046	83102.2	O94855	Protein transport protein Sec24D	>O94855 Protein transport protein Sec24D OS=Homo sapiens OX=9606 GN=SEC24D PE=1 SV=2	22	28	29.7	113.01
NFASC	22307.5	23301.9	25023.8	31571.1	20771	33557.3	36900.5	26900.9	34088.9	25245.4	39745.1	28173.1	22900.4	22048.8	26733.1	22000.2	29559.1	30382.1	O94856	Neurofascin	>O94856 Neurofascin OS=Homo sapiens OX=9606 GN=NFASC PE=1 SV=4	17	22	18.9	150.02
UFL1	117460	122547	72910.6	103680	114043	127733	113497	110507	69664.6	61973.4	72595.6	119950	131689	123688	82407.4	83838	69994.6	72051.7	O94874	E3 UFM1-protein ligase 1	>O94874 E3 UFM1-protein ligase 1 OS=Homo sapiens OX=9606 GN=UFL1 PE=1 SV=2	36	37	51.1	89.594
SORBS2	69435	15657.9	7830.15	8509.83	19294.6	13554.1	13092.2	12370.8	14484.1	7248.91	9849.05	14696.3	17674	17835	11468.7	17881.4	10138.7	20007.6	O94875	Sorbin and SH3 domain-containing protein 2	>O94875 Sorbin and SH3 domain-containing protein 2 OS=Homo sapiens OX=9606 GN=SORBS2 PE=1 SV=3	10	12	11.9	124.11
PHF14	8442.18	13033.2	8622.25	11611.2	11971.8	15413	11021.5	13661.6	9787.54	6954.82	8856.92	11229.2	12115.5	11451.2	9616.45	7689.25	8345.49	7739.63	O94880	PHD finger protein 14	>O94880 PHD finger protein 14 OS=Homo sapiens OX=9606 GN=PHF14 PE=1 SV=2	9	10	14.8	100.05
FARP2	2353.85	2296.81	2658.26	2164.91	3092.07	3165.81	3177.64	2561.01	2773.41	3095.15	2831.01	2526.88	2617.47	2633.64	2475.16	3338.68	2452.62	3154.15	O94887	FERM, RhoGEF and pleckstrin domain-containing protein 2	>O94887 FERM, ARHGEF and pleckstrin domain-containing protein 2 OS=Homo sapiens OX=9606 GN=FARP2 PE=1 SV=3	5	7	7.6	119.89
UBXN7	12448.1	18775.6	13113.6	10027.7	20821.3	11290.7	15382.2	17937.1	12026.5	9452.93	11385.7	20247.6	16964.7	16339.2	9233.47	10605.8	11431.9	10592.6	O94888	UBX domain-containing protein 7	>O94888 UBX domain-containing protein 7 OS=Homo sapiens OX=9606 GN=UBXN7 PE=1 SV=2	6	7	18.6	54.862
SUN1	17655.9	15657.9	16683.8	21039.3	12781	18964.6	15302.3	15211.5	18041.1	15574.1	19361.5	14590.7	16628.5	15537.3	19214.7	16284.3	16573.7	16543.4	O94901	SUN domain-containing protein 1	>O94901 SUN domain-containing protein 1 OS=Homo sapiens OX=9606 GN=SUN1 PE=1 SV=3	18	19	31.2	90.063
PROSC	14966.9	14461.3	13795.1	10498.7	15445.5	11605.4	12361.8	16315.2	13792.3	16731.6	12789.3	14001.7	16111.6	16162.3	12245.7	16721.1	14003.4	13942.7	O94903	Proline synthase co-transcribed bacterial homolog protein	>O94903 Pyridoxal phosphate homeostasis protein OS=Homo sapiens OX=9606 GN=PLPBP PE=1 SV=1	6	8	30.5	30.344
ERLIN2	106533	111536	93895.7	148582	104441	132082	122360	106448	92969	83238.8	101143	112340	112618	104479	124979	93658.8	95304.3	88241.1	O94905	Erlin-2	>O94905 Erlin-2 OS=Homo sapiens OX=9606 GN=ERLIN2 PE=1 SV=1	13	17	54	37.839
PRPF6	96058.2	134731	64900.5	105932	121913	148606	121807	123480	71293.1	72631.1	74963.1	119523	125237	112116	83414.4	58384.8	67436.6	61448.2	O94906	Pre-mRNA-processing factor 6	>O94906 Pre-mRNA-processing factor 6 OS=Homo sapiens OX=9606 GN=PRPF6 PE=1 SV=1	38	38	42.8	106.92
DKK1	893.55	896.165	5360.32	5723.29	968.425	2857.53	2560.29	1413.78	6280.26	7576.14	5588.97	1205.99	824.212	974.463	6690.6	3586.57	6214.98	4716.68	O94907	Dickkopf-related protein 1	>O94907 Dickkopf-related protein 1 OS=Homo sapiens OX=9606 GN=DKK1 PE=1 SV=1	2	4	14.3	28.671
PCF11	3460.13	4723.78	933.807	983.561	4212.45	5601.3	5003.89	4655.11	979.629	804.669	967.283	4457.17	4845.83	4154.67	714.129	676.323	906.586	792.28	O94913	Pre-mRNA cleavage complex 2 protein Pcf11	>O94913 Pre-mRNA cleavage complex 2 protein Pcf11 OS=Homo sapiens OX=9606 GN=PCF11 PE=1 SV=3	6	6	4.9	173.05
FRYL	25963.3	39441.9	83361.8	59688.5	40657.2	38288.8	37765.3	42949.7	77337.4	71488.5	80434.8	43895.7	38988.9	34367.9	63267.3	59739.2	82011.6	70793.5	O94915	Protein furry homolog-like	>O94915 Protein furry homolog-like OS=Homo sapiens OX=9606 GN=FRYL PE=1 SV=2	31	50	18.7	339.59
ENDOD1	35363.5	31399.1	29521.5	50272.7	30671.4	44704.9	32368	25296.9	30246	36520.4	33600.3	36098.6	39360.5	39037.1	48724.5	43906.7	37427.1	33796.2	O94919	Endonuclease domain-containing 1 protein	>O94919 Endonuclease domain-containing 1 protein OS=Homo sapiens OX=9606 GN=ENDOD1 PE=1 SV=2	12	18	44.6	55.016
GLS	202081	96430.2	99776.1	220028	87547.8	190362	131084	84306.4	118385	91791.2	111901	121193	107373	98979.6	183900	100863	98210.3	108811	O94925	Glutaminase kidney isoform, mitochondrial	>O94925 Glutaminase kidney isoform, mitochondrial OS=Homo sapiens OX=9606 GN=GLS PE=1 SV=1	25	25	47.2	73.46
KDM4B	311.355	186.442	347.509	343.438	344.908	481.794	393.39	231.58	537.331	285.724	501.563	342.708	NA	306.604	485.469	278.235	379.381	485.384	O94953	Lysine-specific demethylase 4B	>O94953 Lysine-specific demethylase 4B OS=Homo sapiens OX=9606 GN=KDM4B PE=1 SV=4	1	3	4	121.9
USP19	6122.06	8695.93	8765.29	8657.61	7513.38	7840.35	7201.02	8198.62	8975.92	8363.77	8790.66	7678.89	7020.77	7644.16	8279.6	7379.19	9060.71	8165.57	O94966	Ubiquitin carboxyl-terminal hydrolase 19	>O94966 Ubiquitin carboxyl-terminal hydrolase 19 OS=Homo sapiens OX=9606 GN=USP19 PE=1 SV=2	8	9	9.4	145.65
WDR47	1329.5	1798.38	2675.1	2067.95	1910.99	1276.6	1130.11	1928.43	3206.42	3065.54	2716.9	1661	1762.2	1662.86	2863.84	3031.74	2828.59	2926.57	O94967	WD repeat-containing protein 47	>O94967 WD repeat-containing protein 47 OS=Homo sapiens OX=9606 GN=WDR47 PE=1 SV=1	2	5	5.2	101.95
TRIM37	685.32	478.644	556.044	473.902	606.364	570.828	606.502	322.537	357.865	377.13	321.975	390.49	211.145	555.652	418.238	451.525	336.255	476.364	O94972	E3 ubiquitin-protein ligase TRIM37	>O94972 E3 ubiquitin-protein ligase TRIM37 OS=Homo sapiens OX=9606 GN=TRIM37 PE=1 SV=2	2	2	3.3	107.9
AP2A2	60808.9	50302.4	50472.3	59916.2	48037.6	58795.7	58893.1	49347.5	58239.9	61003.2	57900.4	49705.9	51867.3	47277	68485.5	48885.3	55006.6	58351.8	O94973	AP-2 complex subunit alpha-2	>O94973 AP-2 complex subunit alpha-2 OS=Homo sapiens OX=9606 GN=AP2A2 PE=1 SV=2	25	38	46.6	103.96
SEC31A	141874	161906	133100	70578.1	173649	106723	152349	156818	122976	127725	122994	172253	170650	191697	102278	176249	128662	157213	O94979	Protein transport protein Sec31A	>O94979 Protein transport protein Sec31A OS=Homo sapiens OX=9606 GN=SEC31A PE=1 SV=3	37	38	34.9	133.01
RPP14	2770.81	3330.31	2050.38	2624.93	3368.74	4376.63	4036.73	3575.19	2427.95	2104.7	2837.35	3222.57	3747.62	3579.11	2705.74	2171.47	2230.51	2305.75	O95059	Ribonuclease P protein subunit p14	>O95059 Ribonuclease P protein subunit p14 OS=Homo sapiens OX=9606 GN=RPP14 PE=1 SV=3	3	3	25.8	13.693
YIF1A	14692	12410.2	9561.21	11933.4	12407.8	12922	12206.7	14255.4	11064.4	9849.11	11400.7	12373.9	13500.4	12649.8	12660.4	11560	9465.35	13261.6	O95070	Protein YIF1A	>O95070 Protein YIF1A OS=Homo sapiens OX=9606 GN=YIF1A PE=1 SV=2	3	4	18.1	32.011
UBR5	27989.7	43018.7	31600.9	35705.8	35767	42458.8	38007.4	42915	28601.7	24870.2	29667.9	36627.4	37938.2	34313.4	29191.1	25359.7	31992.8	26326.2	O95071	E3 ubiquitin-protein ligase UBR5	>O95071 E3 ubiquitin-protein ligase UBR5 OS=Homo sapiens OX=9606 GN=UBR5 PE=1 SV=2	36	38	16.9	309.35
AGFG2	1033.58	726.559	3010.76	1919.09	843.975	509.86	886.865	643.334	2609.43	2168.39	2182.6	814.901	1251.79	1390.1	2078.22	5269.55	2677.3	2298.92	O95081	Arf-GAP domain and FG repeat-containing protein 2	>O95081 Arf-GAP domain and FG repeat-containing protein 2 OS=Homo sapiens OX=9606 GN=AGFG2 PE=1 SV=2	4	4	10	48.962
PRSS23	13844.8	18445.4	23800	21720.3	18390.5	15492.8	21597	22169.5	22728	17867.4	24234.9	19814.6	17399	12819.4	20815.5	13906	22725.9	32731.4	O95084	Serine protease 23	>O95084 Serine protease 23 OS=Homo sapiens OX=9606 GN=PRSS23 PE=1 SV=1	6	11	35	43.001
SCAF4	13056.5	16155.7	13739.2	18895.9	15809.8	21139	11806.9	16160.4	11950.4	11928.1	12237.7	14597.7	16813.9	15120.7	16087.4	12684.4	12035.6	10832.4	O95104	Splicing factor, arginine/serine-rich 15	>O95104 Splicing factor, arginine/serine-rich 15 OS=Homo sapiens OX=9606 GN=SCAF4 PE=1 SV=3	9	13	17	125.87
NDUFB6	28467.7	25043.3	29738.3	49168.9	24244.2	38247.5	33129.2	23851.4	33937.6	36104.6	34637.3	24522.7	27671.3	22340.7	42252.7	26991.4	34220.2	29408.9	O95139	NADH dehydrogenase [ubiquinone] 1 beta subcomplex subunit 6	>O95139 NADH dehydrogenase [ubiquinone] 1 beta subcomplex subunit 6 OS=Homo sapiens OX=9606 GN=NDUFB6 PE=1 SV=3	7	7	53.1	15.489
MFN2	37339.5	38993.6	29693.2	46048.6	39220.9	45534.3	43658.1	37381	32791	30241.7	34464.6	38330.3	40115.8	37624.9	40427.5	32992.7	31064.9	29147.9	O95140	Mitofusin-2	>O95140 Mitofusin-2 OS=Homo sapiens OX=9606 GN=MFN2 PE=1 SV=3	13	18	27.7	86.401
UBE4B	12596.9	17850	13234.4	9731.53	17049.7	15811.2	17065.7	16735.1	13195	13579.7	13742.7	16346.4	16184.7	15422.3	12807.9	12557.3	14172.3	14394.8	O95155	Ubiquitin conjugation factor E4 B	>O95155 Ubiquitin conjugation factor E4 B OS=Homo sapiens OX=9606 GN=UBE4B PE=1 SV=1	23	24	27.7	146.18
ZFPL1	29320.2	24952.9	15224.2	15563	25515.2	26515.6	23409	27599.1	14642.4	14218.6	14469.6	25371.5	28171.5	26166.9	14969.4	15387.5	15239.3	15696.6	O95159	Zinc finger protein-like 1	>O95159 Zinc finger protein-like 1 OS=Homo sapiens OX=9606 GN=ZFPL1 PE=1 SV=2	9	9	36.1	34.114
IKBKAP	6848.95	11730.1	25643	18224.1	11667.2	8750.5	10768.2	12562.7	21182.6	27706.4	21676.2	10716.8	11425.9	11631.9	21313.5	21021.3	25102.8	22955	O95163	Elongator complex protein 1	>O95163 Elongator complex protein 1 OS=Homo sapiens OX=9606 GN=ELP1 PE=1 SV=3	18	28	28.7	150.25
UBL3	7131.67	4999.99	1598.13	1328.63	4382.43	5232.01	6659.41	5258.29	1470.01	1617.52	1596.31	5123.25	5457.52	5264.14	1436.12	1298.84	1495.77	1481.27	O95164	Ubiquitin-like protein 3	>O95164 Ubiquitin-like protein 3 OS=Homo sapiens OX=9606 GN=UBL3 PE=1 SV=1	3	3	29.1	13.157
GABARAP	15826	21394.3	15536.3	12415.4	22195.7	19137.1	21352.4	20843.9	13189.7	16417.9	12979.6	21532.8	22120.9	22293.4	12271.9	14568.2	14785.7	13388.1	O95166	Gamma-aminobutyric acid receptor-associated protein	>O95166 Gamma-aminobutyric acid receptor-associated protein OS=Homo sapiens OX=9606 GN=GABARAP PE=1 SV=1	3	4	21.4	13.918
NDUFA3	2126.65	2793.08	12729	19240.5	2438.5	3401.15	2718.03	3249.12	15152.3	15686.4	14828.2	2257.85	3006.98	2136.93	18662.8	10798	14922.9	12658.3	O95167	NADH dehydrogenase [ubiquinone] 1 alpha subcomplex subunit 3	>O95167 NADH dehydrogenase [ubiquinone] 1 alpha subcomplex subunit 3 OS=Homo sapiens OX=9606 GN=NDUFA3 PE=1 SV=1	1	3	50	9.2787
NDUFB4	24243.6	23163.4	28014.9	45066.7	21059	29936.9	24812.9	22324.2	35686.8	37067.4	34835.6	22879.7	22976.7	19879.5	34234.8	26202.1	30457.9	29376.2	O95168	NADH dehydrogenase [ubiquinone] 1 beta subcomplex subunit 4	>O95168 NADH dehydrogenase [ubiquinone] 1 beta subcomplex subunit 4 OS=Homo sapiens OX=9606 GN=NDUFB4 PE=1 SV=3	4	4	38.8	15.208
NDUFB8	19748.7	22206.5	10732.2	12669.3	21432.3	36145.6	25172.3	21243.3	9371.24	13384.3	12679.2	18774.1	22311.8	17311.7	14655.4	10213.9	11250.8	10977.1	O95169	NADH dehydrogenase [ubiquinone] 1 beta subcomplex subunit 8, mitochondrial	>O95169 NADH dehydrogenase [ubiquinone] 1 beta subcomplex subunit 8, mitochondrial OS=Homo sapiens OX=9606 GN=NDUFB8 PE=1 SV=1	5	5	32.8	21.766
NDUFA7	2150.28	2260.66	6270.22	10013.7	1724.74	2454.57	2311.7	1649.75	7475.74	8006.8	7731.48	1948.77	2190.6	2020.65	7523.71	6633.8	6648.3	6927	O95182	NADH dehydrogenase [ubiquinone] 1 alpha subcomplex subunit 7	>O95182 NADH dehydrogenase [ubiquinone] 1 alpha subcomplex subunit 7 OS=Homo sapiens OX=9606 GN=NDUFA7 PE=1 SV=3	6	8	58.4	12.551
VAMP5	25896.9	33589.9	3915.9	3116.25	35918.1	49523.5	31521.9	33169	4076.55	3932	3886.05	31421.3	31518.1	31348.4	3293.92	3519.77	3040.51	3431.15	O95183	Vesicle-associated membrane protein 5	>O95183 Vesicle-associated membrane protein 5 OS=Homo sapiens OX=9606 GN=VAMP5 PE=1 SV=1	5	5	45.7	12.805
RTN3	5156.27	5280.17	10444.2	16190.9	4651.87	7274.99	7019.45	5339.15	11000.6	11275.6	10580.4	5196.84	5448.48	5587.53	15476.1	10223.1	11223.1	9449.94	O95197	Reticulon-3	>O95197 Reticulon-3 OS=Homo sapiens OX=9606 GN=RTN3 PE=1 SV=2	3	3	3.7	112.61
LETM1	140161	131091	117481	208319	123825	232383	168036	132249	144745	167485	142810	136945	141420	117021	198752	98995.6	134570	116778	O95202	LETM1 and EF-hand domain-containing protein 1, mitochondrial	>O95202 Mitochondrial proton/calcium exchanger protein OS=Homo sapiens OX=9606 GN=LETM1 PE=1 SV=1	25	29	46	83.353
STBD1	2374.3	1811.15	8366.06	14333.1	2251.99	2195.01	2233.95	1824.06	8684.77	7776.93	8150.27	2356.26	1660.52	2239.4	10759	10619.4	10183.1	10099.8	O95210	Starch-binding domain-containing protein 1	>O95210 Starch-binding domain-containing protein 1 OS=Homo sapiens OX=9606 GN=STBD1 PE=1 SV=1	5	7	23.5	39.007
ZRANB2	41396.2	65160.1	66407.2	80857.9	67347.8	70050.6	69760.2	66639.2	71904.5	56866.3	73034.4	65904.3	58293.4	57300.9	66388.2	51051	68602.9	61488.9	O95218	Zinc finger Ran-binding domain-containing protein 2	>O95218 Zinc finger Ran-binding domain-containing protein 2 OS=Homo sapiens OX=9606 GN=ZRANB2 PE=1 SV=2	16	16	42.4	37.404
SNX4	13710.7	16223.1	14169.5	11770.8	15304.7	13003.6	13818.5	15650.6	12654.5	11137.7	11456.2	15292.7	16484.6	16995.6	11498.8	15815.1	13093	14037.9	O95219	Sorting nexin-4	>O95219 Sorting nexin-4 OS=Homo sapiens OX=9606 GN=SNX4 PE=1 SV=1	11	11	26.4	51.908
LUC7L3	57523.7	74776.9	44033.1	67096	70397.3	93712.8	75875.1	71890	48441	40278.1	52322.1	66830.2	66808.8	61512.2	50633	37633.8	43127.6	40242	O95232	Luc7-like protein 3	>O95232 Luc7-like protein 3 OS=Homo sapiens OX=9606 GN=LUC7L3 PE=1 SV=2	22	22	47	51.466
KIF20A	1015.69	3363.09	1182.75	569.219	2676.55	4587.47	1823.5	2971.64	831.307	658.21	937.678	2629.74	3631.31	2590.52	1005.73	1184.08	1080.69	648.87	O95235	Kinesin-like protein KIF20A	>O95235 Kinesin-like protein KIF20A OS=Homo sapiens OX=9606 GN=KIF20A PE=1 SV=1	6	8	11.1	100.28
KIF4A	7303.76	16682.3	14725.8	9002.57	15670.3	15636.8	10986.8	17077	8033.99	5212.63	6856.54	14092.7	13428.8	13295.4	9735.38	10100.6	12748.9	6200.07	O95239	Chromosome-associated kinesin KIF4A	>O95239 Chromosome-associated kinesin KIF4A OS=Homo sapiens OX=9606 GN=KIF4A PE=1 SV=3	17	17	15.9	139.88
SBF1	11336	9604.58	29257.7	24157.6	10061.4	10507.1	9511.97	9952.03	29313.7	32925.7	30232.7	9511.97	9837.91	10018.2	29537.6	29280.8	30030.7	28959.7	O95248	Myotubularin-related protein 5	>O95248 Myotubularin-related protein 5 OS=Homo sapiens OX=9606 GN=SBF1 PE=1 SV=4	21	30	22.3	208.44
GOSR1	22886.5	22866.9	8247.81	11378.9	20862.7	27371.6	22841.2	23501.1	8269.08	8217.06	8830.49	22304.7	24326.6	23147.3	10851	9598.74	9251.43	8625.68	O95249	Golgi SNAP receptor complex member 1	>O95249 Golgi SNAP receptor complex member 1 OS=Homo sapiens OX=9606 GN=GOSR1 PE=1 SV=1	7	7	27.6	28.612
KAT7	6819.34	12231.8	5316.71	4636.57	11455.1	15594.6	11112.1	12910.6	4970.65	4138.41	5472.14	11231.6	11539.4	10609.3	5352.56	5294.86	5266.25	4992.38	O95251	Histone acetyltransferase KAT7	>O95251 Histone acetyltransferase KAT7 OS=Homo sapiens OX=9606 GN=KAT7 PE=1 SV=1	8	8	15.5	70.642
ATE1	3327.87	4083.26	5448.05	3858.42	4178.74	3085.99	3311.05	4741.24	5516.48	6883.16	5490.55	3153.6	4041.71	4205.67	4980.84	5535.35	5926.32	5736.33	O95260	Arginyl-tRNA--protein transferase 1	>O95260 Arginyl-tRNA--protein transferase 1 OS=Homo sapiens OX=9606 GN=ATE1 PE=1 SV=2	2	6	18.7	59.09
CCNDBP1	1420.33	1279.58	3729.19	2559.68	2515.87	1171.18	2118.51	2088.1	2625.35	3604.11	2958.33	2302.01	1615.88	2148.43	3274.1	4991.27	3574.48	3575.8	O95273	Cyclin-D1-binding protein 1	>O95273 Cyclin-D1-binding protein 1 OS=Homo sapiens OX=9606 GN=CCNDBP1 PE=1 SV=2	3	3	12.5	40.262
VAPB	45053.3	34451.6	64258.4	120125	32147.8	45110.4	42110.7	35064.5	72138	70210.8	72748	38188.2	39169.6	37012	98535.3	80939.6	69466.3	69624	O95292	Vesicle-associated membrane protein-associated protein B/C	>O95292 Vesicle-associated membrane protein-associated protein B/C OS=Homo sapiens OX=9606 GN=VAPB PE=1 SV=3	11	14	62.1	27.228
SNAPIN	22124.3	24636	11845.3	11143.1	25242.7	22383.2	26064.6	23990.5	11236.7	11577.8	12753.2	25541	25092	24625	11453.6	13058.9	11497.6	11880.6	O95295	SNARE-associated protein Snapin	>O95295 SNARE-associated protein Snapin OS=Homo sapiens OX=9606 GN=SNAPIN PE=1 SV=1	5	5	42.6	14.874
MPZL1	21366	21385.8	23301.6	37407.2	18338.8	21167.5	19847.3	17696	25440.1	23247	26224.5	19884.8	20301	18893.6	28949.3	27341.6	25507.5	27178.1	O95297	Myelin protein zero-like protein 1	>O95297 Myelin protein zero-like protein 1 OS=Homo sapiens OX=9606 GN=MPZL1 PE=1 SV=1	7	7	21.9	29.082
NDUFC2;NDUFC2-KCTD14	13332.2	14174.5	10062.2	17204	11175.7	19069.2	13373	11828.2	13107.5	13719.7	12721.5	11071.7	13911.6	11152.9	14423.9	10158.8	10908	10567.1	O95298	NADH dehydrogenase [ubiquinone] 1 subunit C2;NADH dehydrogenase [ubiquinone] 1 subunit C2, isoform 2	>O95298 NADH dehydrogenase [ubiquinone] 1 subunit C2 OS=Homo sapiens OX=9606 GN=NDUFC2 PE=1 SV=1;>E9PQ53 NADH dehydrogenase [ubiquinone] 1 subunit C2, isoform 2 OS=Homo sapiens OX=9606 GN=NDUFC2-KCTD14 PE=1 SV=1	4	4	30.3	14.187
NDUFA10	62557.8	65894	49528.2	82049.1	60951.5	84119.5	63514.2	50620.3	61825.7	72455.3	62809.1	48766.4	56236.4	47522.8	77798.2	51072.9	56538.2	55115.8	O95299	NADH dehydrogenase [ubiquinone] 1 alpha subcomplex subunit 10, mitochondrial	>O95299 NADH dehydrogenase [ubiquinone] 1 alpha subcomplex subunit 10, mitochondrial OS=Homo sapiens OX=9606 GN=NDUFA10 PE=1 SV=1	16	16	51.8	40.75
FKBP9	240617	120679	80100.6	104119	130082	97511.2	132357	118116	94683.2	76606.5	95115.9	140655	186929	200382	109176	219204	84550.3	145598	O95302	Peptidyl-prolyl cis-trans isomerase FKBP9	>O95302 Peptidyl-prolyl cis-trans isomerase FKBP9 OS=Homo sapiens OX=9606 GN=FKBP9 PE=1 SV=2	20	21	42.5	63.083
CELF2	16671.9	15492.8	29261.5	36116.4	13766.4	27564.3	24560.8	17119	35236.4	39514.8	36062.1	18154.5	15795.6	16706.1	36301.9	20757.8	31663.5	27891.2	O95319	CUGBP Elav-like family member 2	>O95319 CUGBP Elav-like family member 2 OS=Homo sapiens OX=9606 GN=CELF2 PE=1 SV=1	7	13	28.3	54.284
PGLS	28615.1	27898.2	65688.8	32780.6	35393.7	24980.6	30101.7	35290	49880.5	47151.7	49650.6	32740.8	32458.2	33276.6	43128.1	56399.3	57556.3	52023	O95336	6-phosphogluconolactonase	>O95336 6-phosphogluconolactonase OS=Homo sapiens OX=9606 GN=PGLS PE=1 SV=2	9	11	62	27.547
PAPSS2	91507.5	135659	158046	87277.4	172319	232089	150340	181614	167834	336254	184875	216475	223861	249775	125241	228519	171317	196798	O95340	Bifunctional 3-phosphoadenosine 5-phosphosulfate synthase 2;Sulfate adenylyltransferase;Adenylyl-sulfate kinase	>O95340 Bifunctional 3-phosphoadenosine 5-phosphosulfate synthase 2 OS=Homo sapiens OX=9606 GN=PAPSS2 PE=1 SV=2	22	30	54.7	69.5
SMC2	39246.3	115334	166978	94906.4	104288	85149.8	83521.3	130078	112883	82069.2	101398	101320	105589	101139	97139.8	150223	138198	99892.7	O95347	Structural maintenance of chromosomes protein 2	>O95347 Structural maintenance of chromosomes protein 2 OS=Homo sapiens OX=9606 GN=SMC2 PE=1 SV=2	48	48	41.7	135.65
ATG7	14827.4	22963.3	38796.6	24818.2	25008.9	18515	19394.3	21067	33817.8	42373.2	31404.5	23478.7	20688.7	22863.9	33334.9	38447.4	38022.5	37320	O95352	Ubiquitin-like modifier-activating enzyme ATG7	>O95352 Ubiquitin-like modifier-activating enzyme ATG7 OS=Homo sapiens OX=9606 GN=ATG7 PE=1 SV=1	12	19	34.6	77.959
TRIM16	1088.21	1729.09	671.001	540.577	813.957	831.616	1385.84	1375.99	544.616	547.542	805.185	1373.28	979.151	1374.35	461.039	924.823	546.362	983.372	O95361	Tripartite motif-containing protein 16	>O95361 Tripartite motif-containing protein 16 OS=Homo sapiens OX=9606 GN=TRIM16 PE=1 SV=3	3	3	8	63.954
FARS2	1389.79	998.901	8870.82	12966.3	956.038	1319.45	1253.69	1221.96	9399.23	9641.56	9813.81	1102.45	1135.72	1241	10943.8	6498.58	9143.18	7111.48	O95363	Phenylalanine--tRNA ligase, mitochondrial	>O95363 Phenylalanine--tRNA ligase, mitochondrial OS=Homo sapiens OX=9606 GN=FARS2 PE=1 SV=1	5	7	17.5	52.356
ZBTB7A	1799.85	2279.7	1403.09	2050.06	2157.18	2402.09	2770.07	2054.75	1600.24	1679.92	1413.39	2113.58	2706.26	2012.78	1795.95	1399.61	1541.13	1366.07	O95365	Zinc finger and BTB domain-containing protein 7A	>O95365 Zinc finger and BTB domain-containing protein 7A OS=Homo sapiens OX=9606 GN=ZBTB7A PE=1 SV=1	3	4	10.1	61.438
LYPLA2	16831.2	21277.4	29787.9	22645.2	26319.9	21472.1	19718.8	25161.4	24286.5	32661.4	24773.3	24876.9	22149.1	21204.6	24796.8	22352.6	28806.5	22878.7	O95372	Acyl-protein thioesterase 2	>O95372 Acyl-protein thioesterase 2 OS=Homo sapiens OX=9606 GN=LYPLA2 PE=1 SV=1	9	9	48.5	24.737
IPO7	67541.4	103361	108409	55834.4	107048	72716.9	94945	114593	76323.8	82217.9	70521.4	102590	101754	98971.2	64457.5	87080.8	95149.7	75513.8	O95373	Importin-7	>O95373 Importin-7 OS=Homo sapiens OX=9606 GN=IPO7 PE=1 SV=1	26	29	35.4	119.52
ARIH2	3183.4	4142.07	6413.77	2838.17	3879.07	3105.53	3646.37	4888.56	4545.07	4419.59	4655.35	4416.61	3387.04	3425.17	3919.69	4278.69	5157.81	4217.11	O95376	E3 ubiquitin-protein ligase ARIH2	>O95376 E3 ubiquitin-protein ligase ARIH2 OS=Homo sapiens OX=9606 GN=ARIH2 PE=1 SV=1	7	7	16.8	57.818
SLU7	2097.43	2959.38	2902.76	3503.5	2814.76	3000.75	2251.04	2164.16	2948.07	2850.68	3135.78	1921.9	2261.51	1858.59	3289.72	2619.06	2711.9	2291.94	O95391	Pre-mRNA-splicing factor SLU7	>O95391 Pre-mRNA-splicing factor SLU7 OS=Homo sapiens OX=9606 GN=SLU7 PE=1 SV=2	3	8	15.4	68.386
PGM3	79979.9	99095.9	72173.1	34906.9	123205	53235.7	72891.3	102423	52604.9	58198.9	53791.8	101929	107282	132627	49898	105262	73680.3	80485.5	O95394	Phosphoacetylglucosamine mutase	>O95394 Phosphoacetylglucosamine mutase OS=Homo sapiens OX=9606 GN=PGM3 PE=1 SV=1	22	22	39.9	59.851
MOCS3	3733.15	6908.15	1736.72	1192.98	7045.16	5588.09	5879.82	6637.16	1554.67	1549.44	1691.03	6038.51	8676.22	6126.64	1356.36	1497.5	1741.01	1858.01	O95396	Adenylyltransferase and sulfurtransferase MOCS3;Molybdopterin-synthase adenylyltransferase;Molybdopterin-synthase sulfurtransferase	>O95396 Adenylyltransferase and sulfurtransferase MOCS3 OS=Homo sapiens OX=9606 GN=MOCS3 PE=1 SV=1	4	8	23.7	49.669
UTS2	24575.6	18735.8	11078	21210	18699.2	19876.6	20833.2	16032.1	12955.3	12690	12273	19119.8	19667.8	21415.3	17084.9	12035	13212.8	14061.9	O95399	Urotensin-2	>O95399 Urotensin-2 OS=Homo sapiens OX=9606 GN=UTS2 PE=1 SV=1	1	1	6.5	14.295
CD2BP2	19265.3	32255.9	15987.1	23765.2	32319.6	31520.5	30806.8	31046.9	16238.5	14028	18306.8	31472.7	32247.3	29938.6	18589.8	20999.4	17011.2	15066.4	O95400	CD2 antigen cytoplasmic tail-binding protein 2	>O95400 CD2 antigen cytoplasmic tail-binding protein 2 OS=Homo sapiens OX=9606 GN=CD2BP2 PE=1 SV=1	10	10	37	37.646
SVIL	77115.6	99866	14242.6	30369.7	81099.9	39646.7	49756.9	49407.4	11266.5	31443.7	11424.5	57984	68315.4	68635.3	18433.6	31793.2	15541.5	15485.8	O95425	Supervillin	>O95425 Supervillin OS=Homo sapiens OX=9606 GN=SVIL PE=1 SV=2	35	35	19.5	247.74
BAG4	6756.66	6098.44	3060.41	2739.58	6118.01	6546.32	5566.71	5750.63	3473.26	3504.45	3584.18	6174.91	6647.13	7093.06	3360.84	3457.95	3007.33	3499.41	O95429	BAG family molecular chaperone regulator 4	>O95429 BAG family molecular chaperone regulator 4 OS=Homo sapiens OX=9606 GN=BAG4 PE=1 SV=1	2	2	4.6	49.593
AHSA1	67047.4	103673	85523.2	44542.3	114927	74192.2	87182.8	106210	66990.1	95807.1	61798.4	111032	97216	101994	61785.4	68106.1	79640.4	67535	O95433	Activator of 90 kDa heat shock protein ATPase homolog 1	>O95433 Activator of 90 kDa heat shock protein ATPase homolog 1 OS=Homo sapiens OX=9606 GN=AHSA1 PE=1 SV=1	15	17	62.7	38.274
PARN	32185.8	52394.4	33704.5	47859.8	48283	57794.7	48598.8	48643.3	36289.4	35685.5	39858.8	47583.8	47574.5	42764	39908.1	26774.2	37234.5	33340.5	O95453	Poly(A)-specific ribonuclease PARN	>O95453 Poly(A)-specific ribonuclease PARN OS=Homo sapiens OX=9606 GN=PARN PE=1 SV=1	19	19	34.3	73.45
PSMG1	10146.8	16677.5	12811.6	6864.9	18307.8	12520.1	14818.1	17983.9	10166.2	10966	8745.99	16046.3	16398.1	17511.6	9042.38	12105.5	12511.8	10661.6	O95456	Proteasome assembly chaperone 1	>O95456 Proteasome assembly chaperone 1 OS=Homo sapiens OX=9606 GN=PSMG1 PE=1 SV=1	5	10	42	32.854
SGPL1	39190.6	29981.8	41499.7	73192.3	28765	38045.7	30026.8	30231.1	50705.3	41524.1	49348.4	32075.1	29515.3	29191.2	56199.3	38619.6	46365.4	47974.4	O95470	Sphingosine-1-phosphate lyase 1	>O95470 Sphingosine-1-phosphate lyase 1 OS=Homo sapiens OX=9606 GN=SGPL1 PE=1 SV=3	16	18	39.1	63.523
ABCA1	8954.62	11986.8	9769.09	11218.5	9032.36	9560.28	6747.27	6769.01	9782.3	11319.6	7897.22	7623.09	8016.73	6640.31	8382.68	6239.26	12063.3	12387.9	O95477	ATP-binding cassette sub-family A member 1	>O95477 ATP-binding cassette sub-family A member 1 OS=Homo sapiens OX=9606 GN=ABCA1 PE=1 SV=3	9	11	5.7	254.3
NSA2	8957.94	11793.3	22001	42365.2	11562.6	16352.5	12784	11350.3	24361.7	29166	26478.3	12397.7	12597.4	10897.5	32154.2	19026.7	25172.4	20304.2	O95478	Ribosome biogenesis protein NSA2 homolog	>O95478 Ribosome biogenesis protein NSA2 homolog OS=Homo sapiens OX=9606 GN=NSA2 PE=1 SV=1	9	9	43.8	30.065
H6PD	66246.7	74882.9	63360.8	68671.4	64510	78317.2	71594.7	78195.4	63105.2	40650.6	70897.7	72181.8	83970	70911.2	74150.8	48577.9	62326.4	50105.5	O95479	GDH/6PGL endoplasmic bifunctional protein;Glucose 1-dehydrogenase;6-phosphogluconolactonase	>O95479 GDH/6PGL endoplasmic bifunctional protein OS=Homo sapiens OX=9606 GN=H6PD PE=1 SV=2	22	25	39.1	88.892
SEC24A	13811.6	18402	16630.4	9850.65	19454.8	10954	15308.6	18959.2	12742.8	14295	12235.1	20417	17930.6	20607.4	13598.5	17715	15259.9	17135.1	O95486	Protein transport protein Sec24A	>O95486 Protein transport protein Sec24A OS=Homo sapiens OX=9606 GN=SEC24A PE=1 SV=2	11	13	14.5	119.75
SEC24B	22202.6	24284.1	35179.4	26710.7	24905.5	23126.3	26965.6	27167.2	33973.5	31746.6	32476	27004.2	26339.4	24562	29609.7	31845.2	33445.7	34934.5	O95487	Protein transport protein Sec24B	>O95487 Protein transport protein Sec24B OS=Homo sapiens OX=9606 GN=SEC24B PE=1 SV=2	14	18	17.2	137.42
CBX6	1100.76	1287.54	1475.06	2477.35	1114.23	1103.84	1265.29	1039.45	1924.45	1792.49	1878.88	1071.95	1616.46	1509.4	2072.6	2360.65	1455.69	1654.19	O95503	Chromobox protein homolog 6	>O95503 Chromobox protein homolog 6 OS=Homo sapiens OX=9606 GN=CBX6 PE=1 SV=1	3	3	9.5	43.898
TDP2	1480.09	2947.69	990.45	798.883	2602.8	2194.09	1776.7	2805.49	1003.07	849.966	1136.81	2741.66	2695.61	2665.74	944.121	942.92	939.125	864.167	O95551	Tyrosyl-DNA phosphodiesterase 2	>O95551 Tyrosyl-DNA phosphodiesterase 2 OS=Homo sapiens OX=9606 GN=TDP2 PE=1 SV=1	2	3	10.5	40.929
SFT2D2	1642.36	1535.67	6971.93	9980.75	1368.63	2422.73	2148.59	1294.54	7301	9476.59	7011.35	1542.73	1560.56	1525.63	10169.1	6652.17	6505.26	6192.07	O95562	Vesicle transport protein SFT2B	>O95562 Vesicle transport protein SFT2B OS=Homo sapiens OX=9606 GN=SFT2D2 PE=1 SV=1	2	2	16.9	17.779
MPC2	7153.31	5442.14	4688.49	6373.17	5688.28	6146.1	6641.57	4731.41	4460.76	4806.38	5164.81	6252.09	5705.2	5704.53	6643.58	7860.75	5221.34	5188.2	O95563	Mitochondrial pyruvate carrier 2	>O95563 Mitochondrial pyruvate carrier 2 OS=Homo sapiens OX=9606 GN=MPC2 PE=1 SV=1	4	4	29.9	14.279
ETHE1	46498	36569	57840.9	65624.2	34449.5	63508.9	48646.2	41628.9	69229.1	68513.8	75587.8	39307.5	45342.7	37964	69798.5	63017.8	63595.7	62585.1	O95571	Persulfide dioxygenase ETHE1, mitochondrial	>O95571 Persulfide dioxygenase ETHE1, mitochondrial OS=Homo sapiens OX=9606 GN=ETHE1 PE=1 SV=2	12	12	62.6	27.873
ACSL3	93500.7	69124.9	49186.8	54567.9	64193.6	66423.8	64860.7	64790.5	49961	43359.6	47131.5	57913.8	73757.2	73019.9	47324.2	59049.3	43094.1	51890.7	O95573	Long-chain-fatty-acid--CoA ligase 3	>O95573 Long-chain-fatty-acid--CoA ligase 3 OS=Homo sapiens OX=9606 GN=ACSL3 PE=1 SV=3	22	27	51	80.419
POLR1A	22482.8	34816.7	43019.7	77461.1	34556.7	49248.3	38026.2	35923.4	51039.4	52653	52382.9	37666.2	37618.9	32879.4	65947.4	37911.2	52257.9	41743.7	O95602	DNA-directed RNA polymerase I subunit RPA1	>O95602 DNA-directed RNA polymerase I subunit RPA1 OS=Homo sapiens OX=9606 GN=POLR1A PE=1 SV=2	32	37	30.2	194.81
PCNT	10990.6	9665.68	5745.69	5125.04	8844.68	12988	11078.1	10341.9	6035.11	5264.96	6110.85	9422.29	8011.51	7660.14	5940.58	4924.82	5652.21	5184.42	O95613	Pericentrin	>O95613 Pericentrin OS=Homo sapiens OX=9606 GN=PCNT PE=1 SV=4	12	12	5.2	378.03
YEATS4	3463.45	4717.75	5761.33	8531.98	4660.39	5360	4620.64	4580.37	6672.34	4511.47	6461.1	4001.77	4564.6	4084.18	6482.94	5758.62	5486.3	5642.42	O95619	YEATS domain-containing protein 4	>O95619 YEATS domain-containing protein 4 OS=Homo sapiens OX=9606 GN=YEATS4 PE=1 SV=1	3	3	13.2	26.499
ZBTB11	1732.79	2988.91	1580.46	1469.07	2832.32	2794.41	2573.14	2938.89	1201.43	1233.44	1291	2227.22	2493.73	2911.49	1598.99	1173.57	1470.06	1285.6	O95625	Zinc finger and BTB domain-containing protein 11	>O95625 Zinc finger and BTB domain-containing protein 11 OS=Homo sapiens OX=9606 GN=ZBTB11 PE=1 SV=2	3	3	4	119.38
CNOT4	3452.69	5627.97	3536.63	2442.39	5260.23	4981.35	4962.58	5086.14	3351.69	3165.53	3721.63	5401.7	5381.78	5817.9	4063.04	3255.82	4196.65	3709.03	O95628	CCR4-NOT transcription complex subunit 4	>O95628 CCR4-NOT transcription complex subunit 4 OS=Homo sapiens OX=9606 GN=CNOT4 PE=1 SV=3	5	5	10.8	63.509
STAMBP	13660.2	17546.4	23434.5	15276.7	20058	12391.7	15712.9	18826.1	19831.3	24909.4	20116.6	18197.3	16911.1	16015.8	16645.6	19633.4	21395.3	19779.4	O95630	STAM-binding protein	>O95630 STAM-binding protein OS=Homo sapiens OX=9606 GN=STAMBP PE=1 SV=1	11	11	28.3	48.076
FSTL3	1499.74	604.735	1974.92	4945.35	1017.08	2628.44	1308.72	1136.09	2554.68	1985.85	2528.52	1081.98	1256.16	886.747	3701.79	2092.89	2233.73	2321.74	O95633	Follistatin-related protein 3	>O95633 Follistatin-related protein 3 OS=Homo sapiens OX=9606 GN=FSTL3 PE=1 SV=1	4	4	17.1	27.663
CPSF4	4515.95	5501.19	5897.56	9165.4	5937.31	6997.81	5685.02	6295.03	6374.19	5708.94	6395.36	5064.55	5622.84	5460.47	6658.88	5382.57	6249.32	5698.02	O95639	Cleavage and polyadenylation specificity factor subunit 4	>O95639 Cleavage and polyadenylation specificity factor subunit 4 OS=Homo sapiens OX=9606 GN=CPSF4 PE=1 SV=1	6	8	29	30.255
ASMTL	23420.3	26431.6	31936	20620.5	26959.3	20585.8	19783.7	26568.6	23816.9	44804.4	29615.9	22503.2	19353.8	20770.9	22835.9	22449.7	25655	26241.9	O95671	N-acetylserotonin O-methyltransferase-like protein	>O95671 Probable bifunctional dTTP/UTP pyrophosphatase/methyltransferase protein OS=Homo sapiens OX=9606 GN=ASMTL PE=1 SV=3	11	16	33	68.856
CDS2	16875.1	12694.6	7292.33	11000.6	12512.7	14508.3	12848.9	12018.1	7558.74	6851.38	8341.03	13027.9	14473.8	12294.9	8467.52	7280.73	7183.1	6794.71	O95674	Phosphatidate cytidylyltransferase 2	>O95674 Phosphatidate cytidylyltransferase 2 OS=Homo sapiens OX=9606 GN=CDS2 PE=1 SV=1	6	6	13.5	51.417
FGFR1OP	613.122	1147.48	1348.42	2727.38	989.776	1031.54	837.571	882.364	1375.99	1499.34	1354.36	869.717	872.041	864.11	1463.16	1777.05	1452.79	1490.72	O95684	FGFR1 oncogene partner	>O95684 FGFR1 oncogene partner OS=Homo sapiens OX=9606 GN=FGFR1OP PE=1 SV=1	3	3	11.3	43.064
BRD1	2156.26	3639.54	987.08	1366.29	3363.58	3369.4	2746.23	4034.77	1139.59	675.429	965.257	3311.22	3211.87	2780.08	852.936	833.457	979.332	975.522	O95696	Bromodomain-containing protein 1	>O95696 Bromodomain-containing protein 1 OS=Homo sapiens OX=9606 GN=BRD1 PE=1 SV=1	4	4	4.6	119.52
POP4	3057.11	4354.65	996.362	1916.28	4400.38	3883.57	3310.68	3122.08	1129.88	489.819	1294.53	3737.02	3648.99	3173.96	1769.31	988.927	1140.74	997.619	O95707	Ribonuclease P protein subunit p29	>O95707 Ribonuclease P protein subunit p29 OS=Homo sapiens OX=9606 GN=POP4 PE=1 SV=2	5	5	27.7	25.424
HERC2	7923.9	9614.1	14447.3	13243.2	9754.65	10747.5	9692.3	9899.24	12897.6	13304.5	11989.3	11804	9542.82	9577.84	13121.1	12582.8	13568.5	12054.3	O95714	E3 ubiquitin-protein ligase HERC2	>O95714 E3 ubiquitin-protein ligase HERC2 OS=Homo sapiens OX=9606 GN=HERC2 PE=1 SV=2	15	20	4.7	527.22
RAB3D	13686.8	11347.2	12079.9	17248.3	8743.93	8666.73	11734.7	10042.7	10326.3	16421.9	9390.88	10570	10034	11160.5	15903.5	19428.8	11560.1	11917.6	O95716	Ras-related protein Rab-3D	>O95716 Ras-related protein Rab-3D OS=Homo sapiens OX=9606 GN=RAB3D PE=1 SV=1	3	7	37	24.267
SNAP29	21231.9	20263.9	20484.1	16696.4	23969.1	20706	23462.6	20366.4	19129	22731.8	19089.3	20179.1	21198.9	22993.5	18100.6	20392.7	18593.7	19864.4	O95721	Synaptosomal-associated protein 29	>O95721 Synaptosomal-associated protein 29 OS=Homo sapiens OX=9606 GN=SNAP29 PE=1 SV=1	12	12	58.1	28.97
OXSR1	68752.5	75454.1	77462.3	43316.5	79223.2	62894.2	74632.2	79601.3	64071.6	79249.9	65470.9	81615	69283.6	70421.9	54122.6	63037.4	72236.9	64701.7	O95747	Serine/threonine-protein kinase OSR1	>O95747 Serine/threonine-protein kinase OSR1 OS=Homo sapiens OX=9606 GN=OXSR1 PE=1 SV=1	15	18	41.4	58.022
GGPS1	5991.39	6971.9	7240.2	4360.92	6645.78	5313.48	7527.98	6844.58	7091.44	7892.54	6596.79	7507.57	8136.25	7361.94	4884.82	6800.33	5847.45	6407.88	O95749	Geranylgeranyl pyrophosphate synthase	>O95749 Geranylgeranyl pyrophosphate synthase OS=Homo sapiens OX=9606 GN=GGPS1 PE=1 SV=1	4	5	17	34.87
HSPA4L	48471.3	56062.8	60598.6	52242.4	71876.3	62141.8	74351.4	65801.8	64553.5	64858.2	63543	73639.9	55599.6	51995.8	75580.5	56398.2	84311.9	61504.2	O95757	Heat shock 70 kDa protein 4L	>O95757 Heat shock 70 kDa protein 4L OS=Homo sapiens OX=9606 GN=HSPA4L PE=1 SV=3	29	40	57.3	94.511
STARD3NL	3181.93	3848.15	8003.06	13785.3	3435.91	3781.72	3095.78	3209.77	9235.68	9182.5	9404.97	3850.99	3191.18	3665.59	8798.16	10690.3	9385.45	8389.45	O95772	MLN64 N-terminal domain homolog	>O95772 STARD3 N-terminal-like protein OS=Homo sapiens OX=9606 GN=STARD3NL PE=1 SV=1	2	5	21.8	26.654
LSM8	10291.7	13152.5	7397.86	8435.83	12979.8	12125.6	11012	13787.5	7719.31	6015.54	8321.38	12930.3	11998.6	12607.4	8078.99	7196.71	8036.21	7273.71	O95777	U6 snRNA-associated Sm-like protein LSm8	>O95777 U6 snRNA-associated Sm-like protein LSm8 OS=Homo sapiens OX=9606 GN=LSM8 PE=1 SV=3	5	5	79.2	10.403
AP2A1	276338	200518	220359	267798	208356	234649	251299	197426	253649	284812	242402	216544	211547	211222	282697	231905	237156	272239	O95782	AP-2 complex subunit alpha-1	>O95782 AP-2 complex subunit alpha-1 OS=Homo sapiens OX=9606 GN=AP2A1 PE=1 SV=3	31	45	49.3	107.54
WIZ	4188.49	6356.7	8207.13	10882.1	6910.57	7714.19	5426.57	7351.67	8484.49	7251.62	9227.87	6114.67	7067.17	7474.22	8664.95	7734.32	7828.73	7645.87	O95785	Protein Wiz	>O95785 Protein Wiz OS=Homo sapiens OX=9606 GN=WIZ PE=1 SV=2	5	7	6.1	178.67
DDX58	35096.6	35291.5	1103.86	792.317	35274.9	17097.5	21842.8	18947.2	868.547	963.953	817.142	22131.8	18152.1	18822.1	1199.04	1017.59	1019.6	1088.62	O95786	Probable ATP-dependent RNA helicase DDX58	>O95786 Probable ATP-dependent RNA helicase DDX58 OS=Homo sapiens OX=9606 GN=DDX58 PE=1 SV=2	16	16	17.9	106.6
STAU1	61150.2	72889.7	78454	78278.3	74609.4	70606.6	76992	79763.3	77570.1	83069.8	74454.7	73128.2	74468.3	73218.5	77712.6	81266.7	75729.3	75288.4	O95793	Double-stranded RNA-binding protein Staufen homolog 1	>O95793 Double-stranded RNA-binding protein Staufen homolog 1 OS=Homo sapiens OX=9606 GN=STAU1 PE=1 SV=2	18	26	46.3	63.182
TTC4	4790.83	12118.6	8562.5	6865.1	13400.8	9151.45	11608.4	14050.3	7327.76	7480.81	7314.63	13410.7	10551.4	11684.1	7469.32	7554.5	8235.31	7013.13	O95801	Tetratricopeptide repeat protein 4	>O95801 Tetratricopeptide repeat protein 4 OS=Homo sapiens OX=9606 GN=TTC4 PE=1 SV=3	11	11	39.8	44.678
TMEM50A	7256.75	7932.98	1296.42	1762.75	6635.84	8745	8178.04	10674.7	1205.1	1394.89	1400	8421.46	7713.2	7148.65	1372.69	1072.38	1686.37	1295.05	O95807	Transmembrane protein 50A	>O95807 Transmembrane protein 50A OS=Homo sapiens OX=9606 GN=TMEM50A PE=1 SV=1	2	2	15.9	17.4
BAG2	117056	52649.9	44578.5	57393.5	57713.4	43617.6	59420.9	53137.1	49295.4	75355.7	54941.6	53975.9	67746.9	78539.4	54403.3	107002	53749.5	58515.3	O95816	BAG family molecular chaperone regulator 2	>O95816 BAG family molecular chaperone regulator 2 OS=Homo sapiens OX=9606 GN=BAG2 PE=1 SV=1	11	11	52.1	23.772
BAG3	33249.5	30025.2	43648.4	30024.2	37926.6	34292.2	34276.1	29758.4	35631.7	64996.8	38021.7	34217.8	28460.7	35650.6	42378	39122.3	41074.1	38120.3	O95817	BAG family molecular chaperone regulator 3	>O95817 BAG family molecular chaperone regulator 3 OS=Homo sapiens OX=9606 GN=BAG3 PE=1 SV=3	19	20	42.4	61.594
MAP4K4	39515.9	51367.7	71359.4	52140.8	52657.9	37339.2	43626.9	49341.5	58978	51415.1	66545	51874.3	50561.6	48283.5	53214	79693.8	63302.5	67836.6	O95819	Mitogen-activated protein kinase kinase kinase kinase 4	>O95819 Mitogen-activated protein kinase kinase kinase kinase 4 OS=Homo sapiens OX=9606 GN=MAP4K4 PE=1 SV=2	19	28	25	142.1
MLYCD	10096.6	7268.6	4106.93	7254.59	7214.49	10883.3	7229.35	6615.57	4104.28	4099.06	4539.22	7429.02	8483.17	8561.4	5731.02	3829.95	4555.1	4334.72	O95822	Malonyl-CoA decarboxylase, mitochondrial	>O95822 Malonyl-CoA decarboxylase, mitochondrial OS=Homo sapiens OX=9606 GN=MLYCD PE=1 SV=3	8	8	21.9	55.003
CRYZL1	16588.2	17952.5	19230.5	14460.8	18493.8	14548.7	16386.8	17901.1	18874.5	22967.7	18015.2	17132.8	17047.9	18215.3	14664.1	19493.6	18131.7	19424.7	O95825	Quinone oxidoreductase-like protein 1	>O95825 Quinone oxidoreductase-like protein 1 OS=Homo sapiens OX=9606 GN=CRYZL1 PE=1 SV=2	10	11	42.1	38.696
AIFM1	147119	153964	114881	171538	134900	240668	188677	161221	141106	145465	140572	150049	155556	130071	171785	93611.4	128952	119213	O95831	Apoptosis-inducing factor 1, mitochondrial	>O95831 Apoptosis-inducing factor 1, mitochondrial OS=Homo sapiens OX=9606 GN=AIFM1 PE=1 SV=1	24	25	47	66.9
CLIC3	1639.44	3484.69	1391.91	1592.58	3435.91	1935.27	2404.04	2834.76	2035.96	1454.99	1561.42	3526	5901.86	5931.15	1318.3	2439.47	1588.56	2182.26	O95833	Chloride intracellular channel protein 3	>O95833 Chloride intracellular channel protein 3 OS=Homo sapiens OX=9606 GN=CLIC3 PE=1 SV=2	4	4	25	26.648
EML2	19576	12260.8	8121.31	4874.4	14496.2	8384.24	10499.2	13653.2	5331.5	7442.27	5843.26	11917.3	13475.3	15594.3	5389.75	11539.5	8055.54	6901.78	O95834	Echinoderm microtubule-associated protein-like 2	>O95834 Echinoderm microtubule-associated protein-like 2 OS=Homo sapiens OX=9606 GN=EML2 PE=1 SV=1	10	12	21	70.678
BPNT1	12510.8	11155.4	18490.5	12240.2	13062.4	9518.08	11618.1	13042.6	16710.8	24139.4	15640.6	13336.8	11511.6	12846	16514	17797.1	19087.3	15575.9	O95861	3(2),5-bisphosphate nucleotidase 1	>O95861 3(2),5-bisphosphate nucleotidase 1 OS=Homo sapiens OX=9606 GN=BPNT1 PE=1 SV=1	10	10	38.3	33.392
FADS2	87414.9	28806.9	35417.8	24346.6	27093.6	35705.2	26517.6	35114.9	38792.5	14259.2	34862	29508	40754.6	41498.3	22060.4	27450.2	27564.9	49216.6	O95864	Fatty acid desaturase 2	>O95864 Acyl-CoA 6-desaturase OS=Homo sapiens OX=9606 GN=FADS2 PE=1 SV=1	7	8	18.2	52.259
DDAH2	57101.4	40847.1	15556.7	11529.9	39573.5	27416.5	33315.2	39977	14984.4	10549.5	15852.1	38181.4	44782.2	41320.2	9684.64	21435.1	12584.6	16792.7	O95865	N(G),N(G)-dimethylarginine dimethylaminohydrolase 2	>O95865 N(G),N(G)-dimethylarginine dimethylaminohydrolase 2 OS=Homo sapiens OX=9606 GN=DDAH2 PE=1 SV=1	9	10	42.8	29.644
ABHD16A	11329.3	8845	8883.53	12165.2	8085.71	9915.35	8992.07	7447.17	9163.09	8626.09	9322.15	8216.61	10372.7	8733.51	12566.9	12054.6	9203.75	10141.2	O95870	Abhydrolase domain-containing protein 16A	>O95870 Phosphatidylserine lipase ABHD16A OS=Homo sapiens OX=9606 GN=ABHD16A PE=1 SV=3	9	9	21.9	63.243
C6orf47	3346.06	3916.48	1006.79	1896.77	3164.92	5055.76	3922.17	3763.17	1290.63	1380.08	972.746	3538.49	3518.02	3679.4	1028.73	1362.75	1284.49	1405.03	O95873	Uncharacterized protein C6orf47	>O95873 Uncharacterized protein C6orf47 OS=Homo sapiens OX=9606 GN=C6orf47 PE=1 SV=2	2	2	7.1	31.71
TXNDC12	28862.1	32556	37070.7	58625.4	25827.8	28924	29762.3	27229.6	35405.2	44291.3	37396.1	29384.8	28864.5	28560.2	51491	45545.4	38853	39509.3	O95881	Thioredoxin domain-containing protein 12	>O95881 Thioredoxin domain-containing protein 12 OS=Homo sapiens OX=9606 GN=TXNDC12 PE=1 SV=1	8	8	48.3	19.206
ECD	3588.94	4843.44	2308.55	1604.43	5384.36	4339.38	4852.26	4874.4	2052.31	2321.52	1891.48	6486.04	5483.83	3984.26	2088.22	2346.09	2464.02	2008.39	O95905	Protein SGT1	>O95905 Protein ecdysoneless homolog OS=Homo sapiens OX=9606 GN=ECD PE=1 SV=1	5	5	10.2	72.757
SYF2	710.192	762.194	1055.36	1170.92	960.972	937.77	776.971	958.422	985.052	1090.99	959.265	770.25	734.76	901.899	1120.7	859.852	874.24	1073.36	O95926	Pre-mRNA-splicing factor SYF2	>O95926 Pre-mRNA-splicing factor SYF2 OS=Homo sapiens OX=9606 GN=SYF2 PE=1 SV=1	3	3	17.3	28.722
ITGBL1	7154.51	2637.38	366.555	NA	3712.32	2658.35	5929.62	2781.02	252.005	370.768	395.892	3977.98	5084.68	5843.46	340.049	1399.03	464.563	683.556	O95965	Integrin beta-like protein 1	>O95965 Integrin beta-like protein 1 OS=Homo sapiens OX=9606 GN=ITGBL1 PE=2 SV=1	7	7	21.1	53.921
EFEMP2	5732.58	2964.92	920.139	858.341	3038.08	2465.21	3110.63	2927.62	1123.15	756.126	972.129	2568.98	2480.87	3229.07	841.043	1146.55	888.674	1011.07	O95967	EGF-containing fibulin-like extracellular matrix protein 2	>O95967 EGF-containing fibulin-like extracellular matrix protein 2 OS=Homo sapiens OX=9606 GN=EFEMP2 PE=1 SV=3	3	3	9.5	49.405
RECK	126921	29517.9	3038.1	4791.87	36461.9	28786.4	51446.6	32436	3850.82	2830.4	3459.06	33779.6	45557.6	57806	3946.57	10406.2	3938.59	6590.9	O95980	Reversion-inducing cysteine-rich protein with Kazal motifs	>O95980 Reversion-inducing cysteine-rich protein with Kazal motifs OS=Homo sapiens OX=9606 GN=RECK PE=1 SV=1	19	19	26.7	106.46
MBD3	3438.88	4737.39	9017.03	14310.6	5204.04	4943.73	3607.44	5488.5	8924.32	6622.86	9899.28	5367.3	5110.8	3968.39	9740.14	6969.98	9170.24	7573.18	O95983	Methyl-CpG-binding domain protein 3	>O95983 Methyl-CpG-binding domain protein 3 OS=Homo sapiens OX=9606 GN=MBD3 PE=1 SV=1	4	5	17.9	32.844
TOP3B	2122.4	2870.2	3201.35	2890.41	2285.83	2461.63	2678.72	2617.27	3363.33	2674.5	3446.2	2648.05	2573.88	2472.31	2694.48	3209.36	2860.03	3015.9	O95985	DNA topoisomerase 3-beta-1	>O95985 DNA topoisomerase 3-beta-1 OS=Homo sapiens OX=9606 GN=TOP3B PE=1 SV=1	2	7	11.4	96.661
NUDT3	16491.3	19339.5	3222.78	1659.7	23027.5	12024.7	16727.5	22236.6	2643.54	3020.18	2484.73	20574.5	18641.7	20817	2144.12	2860.59	2805	2785.56	O95989	Diphosphoinositol polyphosphate phosphohydrolase 1	>O95989 Diphosphoinositol polyphosphate phosphohydrolase 1 OS=Homo sapiens OX=9606 GN=NUDT3 PE=1 SV=1	4	4	23.8	19.471
BCL10	3324.02	7280.89	16104.7	9383.11	6496.85	4359.29	5114.21	6942.47	11541.1	10081.7	12540.8	6777.83	6963.11	6885.7	8760.89	13776.5	13137.4	13119.1	O95999	B-cell lymphoma/leukemia 10	>O95999 B-cell lymphoma/leukemia 10 OS=Homo sapiens OX=9606 GN=BCL10 PE=1 SV=1	5	7	29.6	26.251
NDUFB10	7562.57	7525.41	17338	26239.1	7152.36	10296.1	8581.13	8078.3	19766.6	21558.8	21083.2	7827.44	7937.58	7173.36	25513.6	18287.1	20750.3	19365.8	O96000	NADH dehydrogenase [ubiquinone] 1 beta subcomplex subunit 10	>O96000 NADH dehydrogenase [ubiquinone] 1 beta subcomplex subunit 10 OS=Homo sapiens OX=9606 GN=NDUFB10 PE=1 SV=3	6	10	57.6	20.776
CLPTM1	45048	52329.3	31256.4	55673.8	51266.8	71414.9	59089	47167.7	33069.1	44397.4	34282.2	56883.6	52538.2	45747.2	52338.6	32455.4	37218.4	32580.9	O96005	Cleft lip and palate transmembrane protein 1	>O96005 Cleft lip and palate transmembrane protein 1 OS=Homo sapiens OX=9606 GN=CLPTM1 PE=1 SV=1	14	16	33.2	76.096
MOCS2	6563.19	6916.95	2444.53	2027.13	8934.45	3765.03	6518.77	6084.25	2281.46	2496.42	2276.35	7093.59	9395.97	10695.7	2695.98	5323.86	3017.31	3186.06	O96007	Molybdopterin synthase catalytic subunit	>O96007 Molybdopterin synthase catalytic subunit OS=Homo sapiens OX=9606 GN=MOCS2 PE=1 SV=1	5	5	32.4	20.944
MOCS2	NA	NA	NA	NA	NA	NA	NA	NA	NA	NA	NA	NA	NA	NA	NA	NA	NA	NA	O96033	Molybdopterin synthase sulfur carrier subunit	>O96033 Molybdopterin synthase sulfur carrier subunit OS=Homo sapiens OX=9606 GN=MOCS2 PE=1 SV=1	1	1	12.5	9.7552
TOMM40	36302.4	42387.2	54806.6	76828.9	39976.5	64714.5	51630	44508.1	59385.6	63101.8	59667.9	42028.6	41423.5	37873.2	75082.5	40820	61914.6	48793.6	O96008	Mitochondrial import receptor subunit TOM40 homolog	>O96008 Mitochondrial import receptor subunit TOM40 homolog OS=Homo sapiens OX=9606 GN=TOMM40 PE=1 SV=1	5	9	42.1	37.893
PEX11B	50003.7	45342.1	29895.3	45440.8	44817.6	57699.3	51294.3	45693.3	33694.5	34678.1	33288.4	49781.2	45497.4	49320.3	44665.6	30435.3	32782.1	30538.4	O96011	Peroxisomal membrane protein 11B	>O96011 Peroxisomal membrane protein 11B OS=Homo sapiens OX=9606 GN=PEX11B PE=1 SV=1	9	10	49.4	28.431
PAK4	2363.01	4058.44	23714.9	17881.1	3446.76	4574.62	3886.98	4287.42	25469	17867.4	23208.5	3743.35	3835.21	3188.5	17597.1	16421.8	21513.9	18108.3	O96013	Serine/threonine-protein kinase PAK 4	>O96013 Serine/threonine-protein kinase PAK 4 OS=Homo sapiens OX=9606 GN=PAK4 PE=1 SV=1	8	13	27.9	64.071
CHEK2	4414.76	7029.15	1299.98	1001.18	5886.16	4067.52	4654.71	6208.89	1177.2	832.996	940.85	5318.52	5378.37	7041.22	907.33	1534.59	1215.22	1076.7	O96017	Serine/threonine-protein kinase Chk2	>O96017 Serine/threonine-protein kinase Chk2 OS=Homo sapiens OX=9606 GN=CHEK2 PE=1 SV=1	4	4	9.6	60.914
ACTL6A	42254	63721.2	67201.8	68746.6	59662.5	66232	56259.9	68790.1	63650.1	47163.9	64559	57718.7	57389.5	54642.3	61469.8	50708.9	66605.4	54342.4	O96019	Actin-like protein 6A	>O96019 Actin-like protein 6A OS=Homo sapiens OX=9606 GN=ACTL6A PE=1 SV=1	13	16	43.8	47.46
WHSC1	2145.77	6101.94	9589.18	9823.82	5152.12	5662.77	5440.79	7187.92	8280.36	6917.64	8106.75	5883.46	6196.96	5586.56	9295.32	8586.62	9494.99	7403.82	O96028	Histone-lysine N-methyltransferase NSD2	>O96028 Histone-lysine N-methyltransferase NSD2 OS=Homo sapiens OX=9606 GN=NSD2 PE=1 SV=1	4	6	5.3	152.26
CYB5A	25539.7	15936.3	2763.79	3955.18	15278.9	28437.7	19149.7	14585.3	3680.98	6855.44	5221.2	14340.5	15708.8	16747.3	6261.55	4755.97	3358.75	3880.86	P00167	Cytochrome b5	>P00167 Cytochrome b5 OS=Homo sapiens OX=9606 GN=CYB5A PE=1 SV=2	5	5	49.3	15.33
ADH1B;ADH1C;ADH1A	7923.9	28024.8	3671.91	4654.66	22731.7	9775.89	9548.28	11712.7	3709.49	3899.22	5865.29	13037.6	55179.8	31683.9	3362.82	69223.6	3477.31	7633.51	P00325	Alcohol dehydrogenase 1B;Alcohol dehydrogenase 1C;Alcohol dehydrogenase 1A	>P00325 Alcohol dehydrogenase 1B OS=Homo sapiens OX=9606 GN=ADH1B PE=1 SV=2;>P00326 Alcohol dehydrogenase 1C OS=Homo sapiens OX=9606 GN=ADH1C PE=1 SV=2;>P07327 Alcohol dehydrogenase 1A OS=Homo sapiens OX=9606 GN=ADH1A PE=1 SV=2	9	9	25.6	39.854
LDHA	219397	342118	319671	145218	338696	197573	262356	413422	212604	256146	196602	397268	329263	371380	152176	291213	263123	227326	P00338	L-lactate dehydrogenase A chain	>P00338 L-lactate dehydrogenase A chain OS=Homo sapiens OX=9606 GN=LDHA PE=1 SV=2	21	23	74.4	36.688
ALDH1A1	501299	27736.7	5038.9	3396.78	55673.9	17677.3	18746.6	22663.7	4373.92	3788.74	6418.63	25614.5	30154.1	40221.7	3406.43	61847.1	10471.8	13763.9	P00352	Retinal dehydrogenase 1	>P00352 Retinal dehydrogenase 1 OS=Homo sapiens OX=9606 GN=ALDH1A1 PE=1 SV=2	18	19	44.9	54.861
GLUD1	127880	97395.5	108187	134379	91426.6	108530	114361	95365.9	123029	171339	118148	92848.6	105737	100514	147965	128613	118004	111748	P00367	Glutamate dehydrogenase 1, mitochondrial	>P00367 Glutamate dehydrogenase 1, mitochondrial OS=Homo sapiens OX=9606 GN=GLUD1 PE=1 SV=2	10	29	57.7	61.397
DHFR	4375.72	13408	17255.9	7119.2	15813.6	10861.3	9694.17	17012.2	10525.7	9802.46	8996.14	13900.2	13094.4	11472.2	9327.83	13223	15032.4	8981.84	P00374	Dihydrofolate reductase	>P00374 Dihydrofolate reductase OS=Homo sapiens OX=9606 GN=DHFR PE=1 SV=2	7	8	49.7	21.452
CYB5R3	204657	110162	130360	208136	102841	142725	133955	98251.1	167353	126501	168777	104755	124021	113215	201519	223191	141716	159655	P00387	NADH-cytochrome b5 reductase 3;NADH-cytochrome b5 reductase 3 membrane-bound form;NADH-cytochrome b5 reductase 3 soluble form	>P00387 NADH-cytochrome b5 reductase 3 OS=Homo sapiens OX=9606 GN=CYB5R3 PE=1 SV=3	16	16	53.5	34.234
GSR	26625.9	36841.3	25295.2	16959.1	33489.8	28601	30677	35116.1	21663.6	25545.6	21097.3	39035.3	35234.4	32519.6	20876.6	24884.7	25898.6	21198.9	P00390	Glutathione reductase, mitochondrial	>P00390 Glutathione reductase, mitochondrial OS=Homo sapiens OX=9606 GN=GSR PE=1 SV=2	13	16	46.4	56.256
MT-CO1	4337.48	3397.2	3203.64	5789.36	4232.08	6866.8	4875.85	4927.31	4238.62	3463.89	3727.54	3311.9	4612.81	3931.69	5173.6	3081.43	4766.25	3319.44	P00395	Cytochrome c oxidase subunit 1	>P00395 Cytochrome c oxidase subunit 1 OS=Homo sapiens OX=9606 GN=MT-CO1 PE=1 SV=1	1	2	7.6	57.041
MT-CO2	42489.1	53198.2	62549	92359.4	49591.5	89522.6	59704.2	54865.8	76336.9	67972.9	74429.2	44727.5	59727.7	49843.5	89979.8	51647.3	76251.2	60985.2	P00403	Cytochrome c oxidase subunit 2	>P00403 Cytochrome c oxidase subunit 2 OS=Homo sapiens OX=9606 GN=MT-CO2 PE=1 SV=1	7	8	48	25.565
SOD1	48604.1	67519.7	38518.2	22263	66102.6	56046.9	55184.2	69220.8	32983.4	51914.7	39874.7	64483.9	50039.3	60737.1	28881.1	40659.3	31593.3	31970.3	P00441	Superoxide dismutase [Cu-Zn]	>P00441 Superoxide dismutase [Cu-Zn] OS=Homo sapiens OX=9606 GN=SOD1 PE=1 SV=2	10	10	59.7	15.936
F13A1	7236.17	6736.06	945.441	1357.23	5660	5097.5	10706.3	6086.89	823.733	1119.59	1174.96	8138.05	11535.3	13020.5	1596.37	1658.71	1013.48	1347.46	P00488	Coagulation factor XIII A chain	>P00488 Coagulation factor XIII A chain OS=Homo sapiens OX=9606 GN=F13A1 PE=1 SV=4	3	3	4.2	83.266
PNP	30863.2	59897.4	78663.8	30514.1	79675.2	35851.1	43321.2	54851.4	45703.5	51868.1	42479.2	70840	65812.4	81441.4	43170.9	103029	69530.7	63300.3	P00491	Purine nucleoside phosphorylase	>P00491 Purine nucleoside phosphorylase OS=Homo sapiens OX=9606 GN=PNP PE=1 SV=2	14	14	65.7	32.118
HPRT1	13201.9	24798.7	47483.1	23338.3	24130.5	14962.5	18367.3	28443.6	34058.3	44326.4	34103.4	24575.7	20134.2	22403.7	28878.7	41757.2	48533	36916.6	P00492	Hypoxanthine-guanine phosphoribosyltransferase	>P00492 Hypoxanthine-guanine phosphoribosyltransferase OS=Homo sapiens OX=9606 GN=HPRT1 PE=1 SV=2	8	9	51.4	24.579
GOT2	180556	176295	306607	491323	150167	302562	225404	179971	324080	351966	309640	158746	169816	142971	423043	206284	319986	258509	P00505	Aspartate aminotransferase, mitochondrial	>P00505 Aspartate aminotransferase, mitochondrial OS=Homo sapiens OX=9606 GN=GOT2 PE=1 SV=3	23	28	63	47.517
ABL1	3721.07	3338.27	2441.22	2341.56	2940.3	3595.38	2736.5	3742.54	1974.56	2363.3	2408.6	3629.03	3428.83	4580.41	2184.08	2535.27	2807.2	2597.37	P00519	Tyrosine-protein kinase ABL1	>P00519 Tyrosine-protein kinase ABL1 OS=Homo sapiens OX=9606 GN=ABL1 PE=1 SV=4	1	2	2.3	122.87
EGFR	54446.9	89767.2	65453.6	82343.9	65837.8	68134.9	74584.7	76670.6	62575.2	59798.5	71485.4	71824.1	71240.2	72616.6	61379.4	76335.5	65825.8	50040.1	P00533	Epidermal growth factor receptor	>P00533 Epidermal growth factor receptor OS=Homo sapiens OX=9606 GN=EGFR PE=1 SV=2	34	35	37.9	134.28
PGK1	224178	355928	426497	196844	417357	228685	282048	362989	321587	414815	286255	442671	307729	344963	241196	344096	404716	328658	P00558	Phosphoglycerate kinase 1	>P00558 Phosphoglycerate kinase 1 OS=Homo sapiens OX=9606 GN=PGK1 PE=1 SV=3	29	36	81.8	44.614
AK1	36054	52122.1	48629.3	20256.4	66988.7	30650.7	47247.2	58666.3	34750.1	47677.1	30757.8	51239.4	57349.3	60242.9	27933.5	63900.7	36136.5	42586.9	P00568	Adenylate kinase isoenzyme 1	>P00568 Adenylate kinase isoenzyme 1 OS=Homo sapiens OX=9606 GN=AK1 PE=1 SV=3	12	13	64.9	21.635
PLAT	16415.6	30159	14929.2	8822.88	46447.6	16980.1	20045.8	25389.3	9514.67	13624.3	10706.4	67136.6	58701.2	95527.7	8917.1	56900.9	22406.9	34874.1	P00750	Tissue-type plasminogen activator;Tissue-type plasminogen activator chain A;Tissue-type plasminogen activator chain B	>P00750 Tissue-type plasminogen activator OS=Homo sapiens OX=9606 GN=PLAT PE=1 SV=1	18	18	41.8	62.916
ADA	4759.36	5795.12	6728.45	6510.59	6272.24	5918.2	7293.37	6351.89	10772.3	9371.8	8643.69	7823.5	6426.16	5449.09	7371.63	10655.5	10336.5	16484.5	P00813	Adenosine deaminase	>P00813 Adenosine deaminase OS=Homo sapiens OX=9606 GN=ADA PE=1 SV=3	3	5	14	40.764
MT-ATP6	19127.2	20841.1	16313.8	29144	19093.1	36778.6	25659	21500.1	19148.3	20944.2	19042.6	18110	21381.7	3775.57	21702.8	12878.6	16477.1	14108.4	P00846	ATP synthase subunit a	>P00846 ATP synthase subunit a OS=Homo sapiens OX=9606 GN=MT-ATP6 PE=1 SV=1	1	1	4.4	24.817
CA2	5212.84	15907.4	4216.09	1483.69	34276.4	3746.13	5532.89	27250	1746.03	1680.39	1675.78	21498.6	11617.3	5808.57	1366.51	3054.51	2893.54	3084.59	P00918	Carbonic anhydrase 2	>P00918 Carbonic anhydrase 2 OS=Homo sapiens OX=9606 GN=CA2 PE=1 SV=2	6	6	29.6	29.246
ASS1	6928.76	8570.24	5369.03	4004.98	7536.37	3382.25	5425.82	5219.42	4300.89	5319.05	5258.73	6845.78	10577.4	13145.2	4035.77	33935.8	5312.52	11751.9	P00966	Argininosuccinate synthase	>P00966 Argininosuccinate synthase OS=Homo sapiens OX=9606 GN=ASS1 PE=1 SV=2	8	8	19.9	46.53
C3	2975.05	6026.14	9094.59	48518.4	5122.54	6117.39	6348.3	4324.01	16280.5	9846.41	9360.04	4911.21	3686.35	3477.85	38188.3	7424.84	10397.7	9265.32	P01024	Complement C3;Complement C3 beta chain;C3-beta-c;Complement C3 alpha chain;C3a anaphylatoxin;Acylation stimulating protein;Complement C3b alpha chain;Complement C3c alpha chain fragment 1;Complement C3dg fragment;Complement C3g fragment;Complement C3d fragment;Complement C3f fragment;Complement C3c alpha chain fragment 2	>P01024 Complement C3 OS=Homo sapiens OX=9606 GN=C3 PE=1 SV=2	15	29	21.4	187.15
TIMP1	20075.3	40633.8	19193.6	9528.05	41300.4	20626.2	26595	38174	10530.1	9872.77	10862.3	44335.6	54782.1	62064.6	11865.9	42967.2	18252.2	23785.9	P01033	Metalloproteinase inhibitor 1	>P01033 Metalloproteinase inhibitor 1 OS=Homo sapiens OX=9606 GN=TIMP1 PE=1 SV=1	7	7	45.4	23.171
CST3	7078.95	6467.45	9411.82	13262.5	6084.69	7898.61	6964.16	6756.65	10355.2	9980.27	11158.4	6699.28	7260.42	7738.14	12441.6	14142.9	10546.6	11091.2	P01034	Cystatin-C	>P01034 Cystatin-C OS=Homo sapiens OX=9606 GN=CST3 PE=1 SV=1	2	3	29.5	15.799
NRAS	14766.3	14750.5	28882	36189.6	12995.3	15954.3	13864.7	14729.3	33345.5	25338.7	34143.9	13109.8	14324.8	13425	30682.6	28132.1	29278.2	31542.9	P01111	GTPase NRas	>P01111 GTPase NRas OS=Homo sapiens OX=9606 GN=NRAS PE=1 SV=1	2	8	63.5	21.229
HRAS	17994.5	17078.8	9116.21	12128.8	16752.7	21534.5	18128.9	17827.9	11136.2	9301.49	11642.1	16122.4	17601.9	16697.7	9772.65	10525.7	10095.5	10880.4	P01112	GTPase HRas;GTPase HRas, N-terminally processed	>P01112 GTPase HRas OS=Homo sapiens OX=9606 GN=HRAS PE=1 SV=1	2	8	63.5	21.298
LDLR	20975.6	12858.5	18760.1	14000.4	14135.8	13618.4	15321	14555.3	25076.3	16735	25729.3	15723.5	15174.9	15910.4	14440.5	17940.4	17044.1	35659.2	P01130	Low-density lipoprotein receptor	>P01130 Low-density lipoprotein receptor OS=Homo sapiens OX=9606 GN=LDLR PE=1 SV=1	10	12	17.4	95.375
TGFB1	6156.18	6950.45	4815.63	5027.27	6734.26	5155.12	6481.08	7367.15	3980.79	5722.13	4221.14	7359.88	7019.56	6704.5	6804.62	5725.68	4972.63	4988.68	P01137	Transforming growth factor beta-1;Latency-associated peptide	>P01137 Transforming growth factor beta-1 proprotein OS=Homo sapiens OX=9606 GN=TGFB1 PE=1 SV=2	4	5	14.4	44.341
COL1A1	287479	191419	139877	62936.9	248319	102576	211914	222151	83866.3	69967.4	100896	228968	318014	402520	62806.6	539054	128610	309825	P02452	Collagen alpha-1(I) chain	>P02452 Collagen alpha-1(I) chain OS=Homo sapiens OX=9606 GN=COL1A1 PE=1 SV=5	57	60	59.4	138.94
COL3A1	140811	105860	32920.7	17719.3	137728	44056.2	59695.5	95507.5	22155.1	21493.9	28351.5	103658	192761	235071	16195.2	267453	34675.1	71630.1	P02461	Collagen alpha-1(III) chain	>P02461 Collagen alpha-1(III) chain OS=Homo sapiens OX=9606 GN=COL3A1 PE=1 SV=4	26	38	32.7	138.56
COL4A1;COL4A5	56213	12876.6	3600.39	6297.15	12888.8	11401.7	10740.8	11288.8	3757.42	2701.74	4501.33	12212.2	14808.1	11436.8	5584.49	4829.82	3831.82	5130.34	P02462	Collagen alpha-1(IV) chain;Arresten;Collagen alpha-5(IV) chain	>P02462 Collagen alpha-1(IV) chain OS=Homo sapiens OX=9606 GN=COL4A1 PE=1 SV=4;>P29400 Collagen alpha-5(IV) chain OS=Homo sapiens OX=9606 GN=COL4A5 PE=1 SV=2	4	4	3	160.61
CRYAB	204166	324234	275374	61859.5	134125	136385	81636.9	171741	189769	34026.4	435128	160001	84638.9	66508.5	65549.3	85368.1	161826	95691.5	P02511	Alpha-crystallin B chain	>P02511 Alpha-crystallin B chain OS=Homo sapiens OX=9606 GN=CRYAB PE=1 SV=2	10	10	60	20.159
LMNA	707058	535079	645636	743388	502089	625776	665941	559479	805489	553871	783933	498976	578575	569484	691071	696813	596916	714702	P02545	Prelamin-A/C;Lamin-A/C	>P02545 Prelamin-A/C OS=Homo sapiens OX=9606 GN=LMNA PE=1 SV=1	47	50	68.7	74.139
FGG	1637.44	1856.59	1380.78	1504.81	1824.58	1175.03	2951.64	1266.95	1188.04	1778.49	2834	2632.14	3509.78	2934.87	2573.24	2926	1839.59	3121.8	P02679	Fibrinogen gamma chain	>P02679 Fibrinogen gamma chain OS=Homo sapiens OX=9606 GN=FGG PE=1 SV=3	1	1	2	51.511
MBP	4367.49	1564.71	444.863	324.757	2160.67	3739.43	2401.8	1805.95	245.777	926.295	444.089	2053.51	2534.1	3045.45	7554.48	606.591	649.881	410.561	P02686	Myelin basic protein	>P02686 Myelin basic protein OS=Homo sapiens OX=9606 GN=MBP PE=1 SV=3	2	3	17.4	33.117
FN1	2.18335e+06	607494	695476	230883	885450	358529	623411	721072	395700	222078	347792	652249	852154	1.366e+06	227503	1.41591e+06	578894	1.552e+06	P02751	Fibronectin;Anastellin;Ugl-Y1;Ugl-Y2;Ugl-Y3	>P02751 Fibronectin OS=Homo sapiens OX=9606 GN=FN1 PE=1 SV=4	105	105	56.6	262.62
TFRC	168458	181754	190684	292192	176232	197371	173352	204840	196136	204216	198585	211529	191198	183267	241783	210167	236666	168814	P02786	Transferrin receptor protein 1;Transferrin receptor protein 1, serum form	>P02786 Transferrin receptor protein 1 OS=Homo sapiens OX=9606 GN=TFRC PE=1 SV=2	34	36	55.7	84.87
HPX	2715.71	3079.05	1088.92	1518.57	3247.72	3362.61	4142.31	2946.21	1115.1	1353.1	1293.73	3880.94	3459.96	4032.22	1285.95	1704.13	1505.89	1416	P02790	Hemopexin	>P02790 Hemopexin OS=Homo sapiens OX=9606 GN=HPX PE=1 SV=2	1	1	2.8	51.676
FTL	23018	15200	4348.57	8828.57	22242.2	24730.1	33492.4	16553.9	5775.88	14088.1	4437.27	24926.6	32988.6	28269.5	13018.8	10252.3	5756.6	9622.21	P02792	Ferritin light chain	>P02792 Ferritin light chain OS=Homo sapiens OX=9606 GN=FTL PE=1 SV=2	4	6	41.7	20.019
FTH1	8753.31	13455	6264.5	8144.94	16484	18414.1	17593.5	14911.6	4916.42	9419.8	5902.12	20153.5	13281.4	13179.1	10260.3	5443.94	8270.1	6830.91	P02794	Ferritin heavy chain;Ferritin heavy chain, N-terminally processed	>P02794 Ferritin heavy chain OS=Homo sapiens OX=9606 GN=FTH1 PE=1 SV=2	7	7	42.6	21.225
MT2A;MT1X;MT1G	22168.1	105107	207073	70307.8	137044	48470.3	45214.3	122184	54596.3	146324	65370.5	150052	64434.4	99134.7	71939.4	81459.7	122347	61999.2	P02795	Metallothionein-2;Metallothionein-1X;Metallothionein-1G	>P02795 Metallothionein-2 OS=Homo sapiens OX=9606 GN=MT2A PE=1 SV=1;>P80297 Metallothionein-1X OS=Homo sapiens OX=9606 GN=MT1X PE=1 SV=1;>P13640 Metallothionein-1G OS=Homo sapiens OX=9606 GN=MT1G PE=1 SV=2	3	5	67.2	6.0422
MT-ND2;TXK	14649.5	13649	15854.8	28428.4	10409.3	20212.4	13047.3	13847.5	25284.4	25412.4	19966	11186.1	13371.6	11541.2	23084.1	16804.4	22232.9	16643	P03891	NADH-ubiquinone oxidoreductase chain 2;Tyrosine-protein kinase TXK	>P03891 NADH-ubiquinone oxidoreductase chain 2 OS=Homo sapiens OX=9606 GN=MT-ND2 PE=1 SV=2;>P42681 Tyrosine-protein kinase TXK OS=Homo sapiens OX=9606 GN=TXK PE=1 SV=3	2	2	4.6	38.96
MT-ND4	2356.51	1920.1	4212.72	7050.49	1790.87	2919.65	2495.14	1936.59	5458.41	5504.36	5021.54	1541.05	2109.04	1645.3	5866.29	5065.34	4602.46	5005.76	P03905	NADH-ubiquinone oxidoreductase chain 4	>P03905 NADH-ubiquinone oxidoreductase chain 4 OS=Homo sapiens OX=9606 GN=MT-ND4 PE=1 SV=1	2	3	6.1	51.58
MT-ND5	4607.31	5178.58	4047.68	5640.76	5350.52	7062.86	5706.23	5292.12	5044.99	5036.51	5131.5	4778.57	5959.31	4905.26	5127.21	4940.53	4946.21	4450.29	P03915	NADH-ubiquinone oxidoreductase chain 5	>P03915 NADH-ubiquinone oxidoreductase chain 5 OS=Homo sapiens OX=9606 GN=MT-ND5 PE=1 SV=2	3	3	7.5	67.026
MT-ND6	4152.1	4656.53	2185.35	4292.22	4507.2	6955.43	5445.54	4785.75	2348.63	2998.41	2446.58	4416.96	4281.16	4202.27	3334.6	2074.74	2387.79	2073.59	P03923	NADH-ubiquinone oxidoreductase chain 6	>P03923 NADH-ubiquinone oxidoreductase chain 6 OS=Homo sapiens OX=9606 GN=MT-ND6 PE=1 SV=2	1	1	8	18.622
MT-ATP8	11244.7	13750.3	850.465	665.146	13046.9	16271.7	13621.3	14467.7	769.797	875.048	985.963	14227.4	13578.5	13196.1	696.487	728.894	701.3	700.419	P03928	ATP synthase protein 8	>P03928 ATP synthase protein 8 OS=Homo sapiens OX=9606 GN=MT-ATP8 PE=1 SV=1	3	3	48.5	7.9916
CAT	73834.4	81621.9	129973	202646	102193	104888	95573.9	111688	138404	137183	130078	113242	97015.1	87367.8	140774	99917.8	152206	97581.3	P04040	Catalase	>P04040 Catalase OS=Homo sapiens OX=9606 GN=CAT PE=1 SV=3	24	27	61.9	59.755
RAF1	17091.5	21208.7	19578.2	12985	22327.4	18333.4	22802.5	21720.8	19025.8	18138.5	17241.6	22908.8	21004	21643	16142.1	17778.6	17743.8	18158.5	P04049	RAF proto-oncogene serine/threonine-protein kinase	>P04049 RAF proto-oncogene serine/threonine-protein kinase OS=Homo sapiens OX=9606 GN=RAF1 PE=1 SV=1	7	12	19.8	73.051
GBA	62316.1	68203	61292.8	105087	62382.7	73704.1	72452	59200.2	65420.3	73131.4	74871.5	65332.7	64199.3	59343	88600.1	57315.8	72520.5	69285.3	P04062	Glucosylceramidase	>P04062 Lysosomal acid glucosylceramidase OS=Homo sapiens OX=9606 GN=GBA PE=1 SV=3	18	18	43.5	59.716
FUCA1	50213.5	36290.6	19880.2	33699.4	32625.7	51439.3	50802.6	35054.9	26113.5	21153.8	27708.3	35511.6	35722.5	30643.5	37339.9	21958.6	21821.2	22263.1	P04066	Tissue alpha-L-fucosidase	>P04066 Tissue alpha-L-fucosidase OS=Homo sapiens OX=9606 GN=FUCA1 PE=1 SV=4	10	10	27	53.688
ALDOA	321380	417377	493057	226025	441640	276211	347540	480602	383149	439715	331906	487886	355578	393399	304003	393407	452011	380505	P04075	Fructose-bisphosphate aldolase A	>P04075 Fructose-bisphosphate aldolase A OS=Homo sapiens OX=9606 GN=ALDOA PE=1 SV=2	22	31	86.3	39.42
CSTB	40397.6	20870	48756.4	18554.2	40783.7	23098.8	19258.3	49289.9	18664.6	49770.9	29867	35311.3	34173.8	41734.5	18841.2	24821.1	30889	32343.9	P04080	Cystatin-B	>P04080 Cystatin-B OS=Homo sapiens OX=9606 GN=CSTB PE=1 SV=2	6	6	64.3	11.139
ANXA1	144410	186358	276385	82309.3	239471	85678.3	140818	188788	172137	165274	160204	192019	182184	174801	108645	342039	204050	261540	P04083	Annexin A1	>P04083 Annexin A1 OS=Homo sapiens OX=9606 GN=ANXA1 PE=1 SV=2	27	27	70.8	38.714
APOB	16729	30309.6	10139.7	15606.7	30362.7	25178.8	47629.1	28479.6	6177.5	13614.2	6198.08	44400.6	38956.7	45953.1	9450.73	20958.9	13982.8	9046.53	P04114	Apolipoprotein B-100;Apolipoprotein B-48	>P04114 Apolipoprotein B-100 OS=Homo sapiens OX=9606 GN=APOB PE=1 SV=2	9	12	2.6	515.6
NR3C1	4285.43	8057.46	4348.44	3501.87	7584.68	5786.36	7312.34	8266.16	3814.44	3448.2	3776.7	7872.62	8047.06	8298.93	3426.65	4537.79	3892.52	4111.86	P04150	Glucocorticoid receptor	>P04150 Glucocorticoid receptor OS=Homo sapiens OX=9606 GN=NR3C1 PE=1 SV=1	7	8	13.8	85.658
PRNP	22793.5	23962.3	14542.1	22456.1	26571.8	46394.9	45496.4	25252.6	16273.5	16242.1	19879.6	35256.6	39177.7	40977.5	34388.6	21114.9	18909.4	24948.1	P04156	Major prion protein	>P04156 Major prion protein OS=Homo sapiens OX=9606 GN=PRNP PE=1 SV=1	6	6	23.7	27.661
SOD2	32119.5	105749	90030.5	551534	72788.2	125788	102459	64289.1	125093	90114.5	94878	104935	44647.7	34621.1	456583	46000.8	123230	76684	P04179	Superoxide dismutase [Mn], mitochondrial	>P04179 Superoxide dismutase [Mn], mitochondrial OS=Homo sapiens OX=9606 GN=SOD2 PE=1 SV=3	11	11	53.6	24.75
OAT	53664.8	52425.8	41965.1	58379.4	51147.9	46483.9	58209.2	46767	38239.7	68493.5	37683.3	49500.6	53568.7	56497.9	49848.8	46147.5	42797.1	46219	P04181	Ornithine aminotransferase, mitochondrial;Ornithine aminotransferase, hepatic form;Ornithine aminotransferase, renal form	>P04181 Ornithine aminotransferase, mitochondrial OS=Homo sapiens OX=9606 GN=OAT PE=1 SV=1	11	14	42.1	48.534
TK1	1624.43	2637.5	3749.02	2052.29	2274.59	1834.16	1528.86	1870.73	2592.02	2027.83	2246.3	2183.23	1995.42	2360.88	2596.71	3706.64	3288.32	2019.44	P04183	Thymidine kinase, cytosolic	>P04183 Thymidine kinase, cytosolic OS=Homo sapiens OX=9606 GN=TK1 PE=1 SV=2	6	6	29.9	25.468
THY1	72564.9	18157.3	17826.8	15964.8	24401.8	13073.4	32152.1	20484	19721.1	14032	16494.4	22939.6	28848.4	33617	15194.6	64543.2	20430.1	52121.1	P04216	Thy-1 membrane glycoprotein	>P04216 Thy-1 membrane glycoprotein OS=Homo sapiens OX=9606 GN=THY1 PE=1 SV=2	4	4	24.8	17.935
CD74	1522.98	3855.86	7446.81	12330.8	4555.38	14044.1	7709.31	4626.56	7984.14	55491.2	7011.08	4077.93	5626.46	3551.62	18317.1	5169.01	11230.2	6085.22	P04233	HLA class II histocompatibility antigen gamma chain	>P04233 HLA class II histocompatibility antigen gamma chain OS=Homo sapiens OX=9606 GN=CD74 PE=1 SV=3	4	6	23.3	33.515
TUBB4A	5095.32	4020.36	6078.11	2724.94	4030.97	7117.64	9340.13	5303.28	4698.65	16799.9	6142.31	4845.83	4319.53	3626.1	7118.38	2239.42	7522.67	4810.38	P04350	Tubulin beta-4A chain	>P04350 Tubulin beta-4A chain OS=Homo sapiens OX=9606 GN=TUBB4A PE=1 SV=2	3	22	66.2	49.585
GAPDH	276577	448613	649514	260602	468958	254008	363839	486985	447668	550071	403619	469300	371789	399407	342301	486553	559145	447398	P04406	Glyceraldehyde-3-phosphate dehydrogenase	>P04406 Glyceraldehyde-3-phosphate dehydrogenase OS=Homo sapiens OX=9606 GN=GAPDH PE=1 SV=3	21	21	75.2	36.053
ASL	16329.3	20101.2	25353.1	12757.1	23063.6	19427.9	23330.3	26573.4	22275.8	37368.2	20779.2	20757.6	18206.4	19574.3	15871.7	17020.5	25840.6	24785.3	P04424	Argininosuccinate lyase	>P04424 Argininosuccinate lyase OS=Homo sapiens OX=9606 GN=ASL PE=1 SV=4	11	15	36.2	51.657
HLA-A	9468.92	3571.69	44160.8	73637.5	5739.04	6416.49	2441.48	3859.14	15304.5	19805.7	39733.7	5409.23	5852.25	5581.11	25391.5	33368.3	60235.5	38962	P01892	HLA class I histocompatibility antigen, A-2 alpha chain	>P01892 HLA class I histocompatibility antigen, A-2 alpha chain OS=Homo sapiens OX=9606 GN=HLA-A PE=1 SV=1	0	19	58.6	40.921
HLA-A	71251.6	79678	47123.3	53108.4	56150.5	38703.5	45507.6	44070.2	141727	50081.2	51989	107764	25437.5	32803.1	112578	76139	43675.3	116385	P04439	HLA class I histocompatibility antigen, A-3 alpha chain	>P04439 HLA class I histocompatibility antigen, A-3 alpha chain OS=Homo sapiens OX=9606 GN=HLA-A PE=1 SV=2	2	20	57.8	40.84
HLA-A	4008.56	14744.5	27784.1	7764.81	5733.88	33499.5	5607.4	5899.38	8255.61	25469.2	7623.81	4328.3	5090.31	4370.51	7509.04	47317.1	6039.91	6821.1	P05534	HLA class I histocompatibility antigen, A-24 alpha chain	>P05534 HLA class I histocompatibility antigen, A-24 alpha chain OS=Homo sapiens OX=9606 GN=HLA-A PE=1 SV=2	2	18	54.2	40.688
HLA-A	215174	121523	NA	NA	133195	141450	93141.7	89170.9	NA	NA	NA	126688	110709	107643	NA	NA	NA	NA	P10316	HLA class I histocompatibility antigen, A-69 alpha chain	>P10316 HLA class I histocompatibility antigen, A-69 alpha chain OS=Homo sapiens OX=9606 GN=HLA-A PE=1 SV=2	0	20	55.6	40.976
HLA-A	20864.1	2809.1	162.68	502.015	13753.5	3483.36	11445.5	12976.6	3514.46	343.218	486.496	3653.33	4676.89	4034.4	2165.45	303.59	398.389	310.494	P13746	HLA class I histocompatibility antigen, A-11 alpha chain	>P13746 HLA class I histocompatibility antigen, A-11 alpha chain OS=Homo sapiens OX=9606 GN=HLA-A PE=1 SV=1	2	19	54.5	40.936
HLA-A	5353.73	9268.72	NA	NA	6672.65	7331.41	22906	9307.58	NA	NA	NA	10195.5	6010.54	58032.5	NA	NA	NA	NA	P16188	HLA class I histocompatibility antigen, A-30 alpha chain	>P16188 HLA class I histocompatibility antigen, A-30 alpha chain OS=Homo sapiens OX=9606 GN=HLA-A PE=1 SV=2	0	18	54.8	40.904
HLA-A	1132.77	51900.3	NA	NA	598.485	3264.72	834.352	1113.55	NA	NA	NA	875.878	1192.55	927.226	NA	NA	NA	NA	P30455	HLA class I histocompatibility antigen, A-36 alpha chain;HLA class I histocompatibility antigen, A-1 alpha chain	>P30455 HLA class I histocompatibility antigen, A-36 alpha chain OS=Homo sapiens OX=9606 GN=HLA-A PE=1 SV=1;>P30443 HLA class I histocompatibility antigen, A-1 alpha chain OS=Homo sapiens OX=9606 GN=HLA-A PE=1 SV=1	3	17	49.6	40.933
HLA-A	31513.9	7955.03	19662.1	25064.2	12677.5	5893.61	18143.9	23922.2	17020.4	49745.2	59270.5	7666.56	16838.4	12638.9	57414	25217.5	22310.3	17499.2	P30453	HLA class I histocompatibility antigen, A-34 alpha chain;HLA class I histocompatibility antigen, A-66 alpha chain;HLA class I histocompatibility antigen, A-26 alpha chain;HLA class I histocompatibility antigen, A-25 alpha chain;HLA class I histocompatibility antigen, A-43 alpha chain	>P30453 HLA class I histocompatibility antigen, A-34 alpha chain OS=Homo sapiens OX=9606 GN=HLA-A PE=1 SV=1;>P30457 HLA class I histocompatibility antigen, A-66 alpha chain OS=Homo sapiens OX=9606 GN=HLA-A PE=1 SV=1;>P30450 HLA class I histocompatibility a	0	20	57.3	41.054
HLA-A	NA	NA	1600.29	1438.19	NA	NA	NA	NA	1590.79	1472.77	5121.72	NA	NA	NA	1294.19	1562.67	1743.52	1468.7	P16189	HLA class I histocompatibility antigen, A-31 alpha chain	>P16189 HLA class I histocompatibility antigen, A-31 alpha chain OS=Homo sapiens OX=9606 GN=HLA-A PE=1 SV=2	0	17	51.5	41.003
ERBB2	10934.5	9402.72	4133.32	5671.05	8293.15	8919.78	9251.9	9025.06	5632.45	4083.58	5995.52	7970.34	9349.97	7640.28	4626.81	4910.14	4633.25	5817.37	P04626	Receptor tyrosine-protein kinase erbB-2	>P04626 Receptor tyrosine-protein kinase erbB-2 OS=Homo sapiens OX=9606 GN=ERBB2 PE=1 SV=1	8	9	9.6	137.91
CAPNS1	49412.8	61642.4	92776.8	35413.1	71273.1	39377.9	63852.4	67656.5	62905.8	76437.4	76030.1	60646.9	57007.8	69037.5	54259	82893.8	82359.5	61343.6	P04632	Calpain small subunit 1	>P04632 Calpain small subunit 1 OS=Homo sapiens OX=9606 GN=CAPNS1 PE=1 SV=1	8	11	83.2	28.315
HSPB1	276364	177597	234822	101940	187069	122614	180490	177548	192786	118909	218656	179355	159025	179573	138236	224902	210383	216700	P04792	Heat shock protein beta-1	>P04792 Heat shock protein beta-1 OS=Homo sapiens OX=9606 GN=HSPB1 PE=1 SV=2	14	16	87.8	22.782
TYMS	2216.41	8281.49	9327.27	4992.1	9214.48	6340.71	7498.53	11763.6	4566.59	5042.53	3660.66	8309.02	9682.83	8614.94	6183.69	6351.7	7548.44	3475.49	P04818	Thymidylate synthase	>P04818 Thymidylate synthase OS=Homo sapiens OX=9606 GN=TYMS PE=1 SV=3	4	5	16.9	35.716
RPN1	208083	216353	274084	441439	199547	228208	213973	205631	294107	264948	314028	209287	214681	217678	369378	312916	306944	321680	P04843	Dolichyl-diphosphooligosaccharide--protein glycosyltransferase subunit 1	>P04843 Dolichyl-diphosphooligosaccharide--protein glycosyltransferase subunit 1 OS=Homo sapiens OX=9606 GN=RPN1 PE=1 SV=1	35	35	61.9	68.569
RPN2	191245	176777	101588	143144	175703	190444	186456	167171	105668	100763	110958	175025	182867	178338	130775	112383	109506	112773	P04844	Dolichyl-diphosphooligosaccharide--protein glycosyltransferase subunit 2	>P04844 Dolichyl-diphosphooligosaccharide--protein glycosyltransferase subunit 2 OS=Homo sapiens OX=9606 GN=RPN2 PE=1 SV=3	19	20	49.1	69.283
GNAI2	107907	112861	109687	125429	103276	127926	121646	114660	106184	107368	114148	109694	103126	109867	104220	95395.7	106503	111610	P04899	Guanine nucleotide-binding protein G(i) subunit alpha-2	>P04899 Guanine nucleotide-binding protein G(i) subunit alpha-2 OS=Homo sapiens OX=9606 GN=GNAI2 PE=1 SV=3	10	19	68.7	40.45
SLC4A2	3386.83	3752.34	14438.4	20758.7	3592.59	5981.32	4553.01	3925	19778.9	21566.2	21329.9	4789.87	3699.21	3416.08	22687.6	17396	17955.8	15045.3	P04920	Anion exchange protein 2	>P04920 Anion exchange protein 2 OS=Homo sapiens OX=9606 GN=SLC4A2 PE=1 SV=4	13	16	18.3	137.01
ATP1A1	289391	316642	275253	293757	289536	304791	292456	296649	256631	239920	272871	294755	309175	277124	258759	252580	296950	235707	P05023	Sodium/potassium-transporting ATPase subunit alpha-1	>P05023 Sodium/potassium-transporting ATPase subunit alpha-1 OS=Homo sapiens OX=9606 GN=ATP1A1 PE=1 SV=1	44	48	50.6	112.89
ATP1B1	24307.4	44972.2	77169.9	85287.3	36859.7	60457.3	41025	48080.6	76817.9	59212.3	79553.7	37645.7	40521.6	31846.2	66434.2	48168.8	74891.6	50949.4	P05026	Sodium/potassium-transporting ATPase subunit beta-1	>P05026 Sodium/potassium-transporting ATPase subunit beta-1 OS=Homo sapiens OX=9606 GN=ATP1B1 PE=1 SV=1	13	13	46.2	35.061
APP	23401.7	13064.6	46744.4	79961.4	13969.2	21002.3	20280.4	14654.9	67719.6	57418	71259.8	13812.7	13166.1	12544.4	69885.8	37668.5	49927.3	54760.4	P05067	Amyloid beta A4 protein;N-APP;Soluble APP-alpha;Soluble APP-beta;C99;Beta-amyloid protein 42;Beta-amyloid protein 40;C83;P3(42);P3(40);C80;Gamma-secretase C-terminal fragment 59;Gamma-secretase C-terminal fragment 57;Gamma-secretase C-terminal fragment 50;C31	>P05067 Amyloid-beta precursor protein OS=Homo sapiens OX=9606 GN=APP PE=1 SV=3	19	21	33	86.942
ALDH2	81696.9	122680	60805.2	90096.9	64365.3	87461.9	93773.2	64021.5	90826.2	67231.9	103152	85535.8	81744.2	71585.8	79576.7	92800.1	64085.4	80492.8	P05091	Aldehyde dehydrogenase, mitochondrial	>P05091 Aldehyde dehydrogenase, mitochondrial OS=Homo sapiens OX=9606 GN=ALDH2 PE=1 SV=2	17	19	47.8	56.381
ITGB3	27515.6	21608.8	11704.9	16543.2	16923.2	23185.1	16174.6	17789.6	12068.5	8023.02	14883.7	19539.1	14628.1	16144.1	14889.3	8766.67	12371.3	10615.1	P05106	Integrin beta-3	>P05106 Integrin beta-3 OS=Homo sapiens OX=9606 GN=ITGB3 PE=1 SV=2	18	18	31.5	87.057
HMGN1	14407.8	21984.8	53170.2	58987.2	21096.5	33916.1	26205.6	35498.7	50303	21584.5	39592.7	27226.7	29073.4	30833.6	52592.3	35278.6	45139.2	36716.7	P05114	Non-histone chromosomal protein HMG-14	>P05114 Non-histone chromosomal protein HMG-14 OS=Homo sapiens OX=9606 GN=HMGN1 PE=1 SV=3	6	7	44	10.659
SERPINE1	48412.9	57494.4	84963.8	237408	65092.5	90841	114227	63737.2	58795.2	100411	55173.4	96658.2	77865.2	90131.8	144088	73749.2	105085	77316.4	P05121	Plasminogen activator inhibitor 1	>P05121 Plasminogen activator inhibitor 1 OS=Homo sapiens OX=9606 GN=SERPINE1 PE=1 SV=1	16	18	50.2	45.059
SLC25A5	82565.4	113846	153043	228728	100622	142955	118591	111928	166697	177018	155604	103476	107441	98748.3	186953	126556	153901	129302	P05141	ADP/ATP translocase 2;ADP/ATP translocase 2, N-terminally processed	>P05141 ADP/ATP translocase 2 OS=Homo sapiens OX=9606 GN=SLC25A5 PE=1 SV=7	5	18	53	32.852
ISG15	56604.8	53755	6793.93	6102.2	47181.3	15677.2	18595.6	21384.9	5715.1	8676.79	5846.79	22905.4	19929.3	20860.6	6658.09	10407	6052.22	6741	P05161	Ubiquitin-like protein ISG15	>P05161 Ubiquitin-like protein ISG15 OS=Homo sapiens OX=9606 GN=ISG15 PE=1 SV=5	7	7	45.5	17.887
PCCA	22468.2	24687.8	5641.94	6720.37	17872.5	29939.6	22517.9	24489.6	6337.55	3869.4	6214.21	18962.3	20783.1	20853.3	5787.87	4463.59	6418.14	4843.45	P05165	Propionyl-CoA carboxylase alpha chain, mitochondrial	>P05165 Propionyl-CoA carboxylase alpha chain, mitochondrial OS=Homo sapiens OX=9606 GN=PCCA PE=1 SV=4	14	14	24	80.058
PCCB	34200.3	42523.4	21811.5	31213.3	36935.9	47826.2	37249.9	38135.6	24426.4	20430.4	25603.3	37645.7	43743.7	34160.8	23999.9	15315.9	23846.4	19888.4	P05166	Propionyl-CoA carboxylase beta chain, mitochondrial	>P05166 Propionyl-CoA carboxylase beta chain, mitochondrial OS=Homo sapiens OX=9606 GN=PCCB PE=1 SV=3	15	15	34	58.215
EIF2S1	63452.8	84774.4	178497	116472	85870	67947.7	75615.5	85112.5	162149	169432	161869	89840	85498.7	87440.5	145951	169789	183321	176984	P05198	Eukaryotic translation initiation factor 2 subunit 1	>P05198 Eukaryotic translation initiation factor 2 subunit 1 OS=Homo sapiens OX=9606 GN=EIF2S1 PE=1 SV=3	20	21	69.5	36.112
HMGN2	11439.4	24073.2	106763	67695.6	16964.5	25366.9	30793.1	43943.1	73119.3	21854.9	52530	25328.7	33012.7	30727.1	57111.9	58940.6	68551.3	47453.2	P05204	Non-histone chromosomal protein HMG-17	>P05204 Non-histone chromosomal protein HMG-17 OS=Homo sapiens OX=9606 GN=HMGN2 PE=1 SV=3	3	5	47.8	9.3926
ICAM1	63567	56071.2	24318.8	210738	41526.4	110026	61659.8	36157.3	26722.2	26588.1	24286.9	46846.2	33866.4	34027.6	177494	32536.3	33709.3	24004.6	P05362	Intercellular adhesion molecule 1	>P05362 Intercellular adhesion molecule 1 OS=Homo sapiens OX=9606 GN=ICAM1 PE=1 SV=2	16	18	40.2	57.825
RPLP1	18820.4	21047.2	27777.7	16402.7	26097.7	25937.5	18308.6	22675.7	20057.9	35590.8	34255.8	19077	16261.1	21317.2	36286.9	27208.7	23693.7	31037	P05386	60S acidic ribosomal protein P1	>P05386 60S acidic ribosomal protein P1 OS=Homo sapiens OX=9606 GN=RPLP1 PE=1 SV=1	1	3	66.7	11.514
RPLP2	35189.6	39384.1	40602.1	29219.2	39352.6	42647.8	27257.6	44311.3	31692.5	42668.7	41364.6	34996.4	31972.1	38848.2	31499.3	37333.4	36220.9	41279.3	P05387	60S acidic ribosomal protein P2	>P05387 60S acidic ribosomal protein P2 OS=Homo sapiens OX=9606 GN=RPLP2 PE=1 SV=1	8	9	92.2	11.665
RPLP0;RPLP0P6	98897.3	127536	202775	137888	123923	109163	119471	121836	190171	193338	182734	122396	117079	122017	163824	186118	199642	187545	P05388	60S acidic ribosomal protein P0;60S acidic ribosomal protein P0-like	>P05388 60S acidic ribosomal protein P0 OS=Homo sapiens OX=9606 GN=RPLP0 PE=1 SV=1;>Q8NHW5 60S acidic ribosomal protein P0-like OS=Homo sapiens OX=9606 GN=RPLP0P6 PE=5 SV=1	12	12	48.3	34.273
JUN	2350.93	3071.94	5704.43	9566.06	4132.37	7144.25	2211.11	4344.64	3654.65	5520.52	4365.11	3757.55	3847.66	4601.37	7861.18	3880.11	5966.97	3335.94	P05412	Transcription factor AP-1	>P05412 Transcription factor AP-1 OS=Homo sapiens OX=9606 GN=JUN PE=1 SV=2	3	4	15.1	35.675
FABP3	45462.3	4278.25	1841.93	1279.9	5739.04	4649.49	4778.76	4115.51	1675.45	1611.1	1589.52	3827.04	4665.24	5208.3	1910.44	6363.6	1700.22	3662.01	P05413	Fatty acid-binding protein, heart	>P05413 Fatty acid-binding protein, heart OS=Homo sapiens OX=9606 GN=FABP3 PE=1 SV=4	4	4	29.3	14.858
POLR3D	729.779	898.383	1119.69	1225.03	835.45	1026.12	949.225	1271.39	1170.11	1230.94	1072.58	976.868	1250.74	1039.48	1544.83	1281.16	1411.36	1258.2	P05423	DNA-directed RNA polymerase III subunit RPC4	>P05423 DNA-directed RNA polymerase III subunit RPC4 OS=Homo sapiens OX=9606 GN=POLR3D PE=1 SV=2	4	4	12.1	44.395
SSB	129232	157592	219031	216694	151123	171259	150727	164855	244667	335288	208762	153968	159155	156439	255191	214639	235455	213102	P05455	Lupus La protein	>P05455 Lupus La protein OS=Homo sapiens OX=9606 GN=SSB PE=1 SV=2	29	33	66.7	46.836
ITGB1	311952	273041	233328	309674	245813	266825	275035	243036	236349	227845	258941	265062	229586	236657	286012	245553	249804	239567	P05556	Integrin beta-1	>P05556 Integrin beta-1 OS=Homo sapiens OX=9606 GN=ITGB1 PE=1 SV=2	31	31	45.9	88.414
KRT18	310824	189925	256169	894037	216260	878821	575902	289163	374159	327459	395363	321196	391094	275174	850399	226543	441115	356955	P05783	Keratin, type I cytoskeletal 18	>P05783 Keratin, type I cytoskeletal 18 OS=Homo sapiens OX=9606 GN=KRT18 PE=1 SV=2	23	38	82.6	48.057
COL5A2	14587.1	13656.3	13319.6	11820.6	15560.5	9101.44	11887.1	13161.3	11632.9	8485.46	14603.5	14822.1	15712.5	19287.2	10621.9	32737.3	15539.5	26298.6	P05997	Collagen alpha-2(V) chain	>P05997 Collagen alpha-2(V) chain OS=Homo sapiens OX=9606 GN=COL5A2 PE=1 SV=3	13	13	13.8	144.91
UROD	3675.25	6067.23	19956.5	11483.2	6509	4851.98	6023.21	6827.91	16718.7	21077.4	16282	5739.87	5040.89	5079.55	15582.3	16426.5	18432.6	16339.1	P06132	Uroporphyrinogen decarboxylase	>P06132 Uroporphyrinogen decarboxylase OS=Homo sapiens OX=9606 GN=UROD PE=1 SV=2	6	7	27.2	40.786
INSR	1715.53	3308.26	4138.21	4229.81	2754.57	3932.47	2545.06	2662.02	4957.53	3343.95	5069.29	1951	2465.2	2154.61	3354.89	2678.11	3898.06	3396.85	P06213	Insulin receptor;Insulin receptor subunit alpha;Insulin receptor subunit beta	>P06213 Insulin receptor OS=Homo sapiens OX=9606 GN=INSR PE=1 SV=4	3	12	8.6	156.33
FYN	2197.82	1186.95	1345.5	1596.48	797.024	1766.54	1192.65	846.998	1673	852.265	1584.68	931.601	829.555	690.169	1454.28	1131.9	1242.22	1539.57	P06241	Tyrosine-protein kinase Fyn	>P06241 Tyrosine-protein kinase Fyn OS=Homo sapiens OX=9606 GN=FYN PE=1 SV=3	3	8	16.4	60.761
GLA	17710.3	21654.6	8182.97	12010.5	18741.8	20423.4	21348.6	15381.9	7057.95	10987	8446.06	20738.8	15497.5	17786.5	12311.6	8299.9	7614.81	8423.61	P06280	Alpha-galactosidase A	>P06280 Alpha-galactosidase A OS=Homo sapiens OX=9606 GN=GLA PE=1 SV=1	9	9	23.5	48.766
GSN	477649	179223	129464	89230.9	275121	126550	311737	204432	146074	176571	120483	263676	277235	284791	119928	267279	135157	205397	P06396	Gelsolin	>P06396 Gelsolin OS=Homo sapiens OX=9606 GN=GSN PE=1 SV=1	12	32	49.6	85.696
RB1	11271	15749.5	9573.29	12472.9	13484.8	16067.1	13269.4	16831	9154.34	10421.7	9805	14634.4	13460.6	13336.6	11586.8	7250.11	10420.9	7874.83	P06400	Retinoblastoma-associated protein	>P06400 Retinoblastoma-associated protein OS=Homo sapiens OX=9606 GN=RB1 PE=1 SV=2	11	17	20.6	106.16
PTMA	4897.72	9803.42	95338.7	37760.9	17372.6	10036.5	8529.34	17025.4	53034.3	34875.5	21793.4	13250.4	14468.6	15579.7	39026.4	33701.2	46988.5	31915.8	P06454	Prothymosin alpha;Prothymosin alpha, N-terminally processed;Thymosin alpha-1	>P06454 Prothymosin alpha OS=Homo sapiens OX=9606 GN=PTMA PE=1 SV=2	5	5	23.4	12.203
CDK1	12638.1	54265.9	41171.7	22161.4	54359	43184.6	27462.3	58831.9	28991.8	21796.1	23637.6	47207.3	43510.7	33277.8	25486.6	26158.2	39210	21133.5	P06493	Cyclin-dependent kinase 1	>P06493 Cyclin-dependent kinase 1 OS=Homo sapiens OX=9606 GN=CDK1 PE=1 SV=3	10	14	58.2	34.095
ATP5B	228586	245781	260174	418305	231709	324481	297985	244704	297221	364913	296441	245227	242784	227828	397860	229940	294927	255223	P06576	ATP synthase subunit beta, mitochondrial	>P06576 ATP synthase subunit beta, mitochondrial OS=Homo sapiens OX=9606 GN=ATP5F1B PE=1 SV=3	25	25	69.2	56.559
S100A6	73256.7	189587	193545	37271	204959	70911.2	90499.8	229864	86507.5	59791	139136	131821	122909	120362	42952.9	137060	109119	91105	P06703	Protein S100-A6	>P06703 Protein S100-A6 OS=Homo sapiens OX=9606 GN=S100A6 PE=1 SV=1	6	7	64.4	10.18
EIF4E	21520.1	31072.5	74480.8	39102.6	30822.6	24752.1	27914.1	31038.5	66779.4	66332.8	63711.3	28085.8	26224.9	24853.9	54880.7	56253.7	73345.2	62879.4	P06730	Eukaryotic translation initiation factor 4E	>P06730 Eukaryotic translation initiation factor 4E OS=Homo sapiens OX=9606 GN=EIF4E PE=1 SV=2	6	8	34.6	25.097
ENO1	215400	352711	640423	250215	392157	231658	290834	419480	443741	533703	391213	376440	353991	366014	310996	517906	523719	498882	P06733	Alpha-enolase	>P06733 Alpha-enolase OS=Homo sapiens OX=9606 GN=ENO1 PE=1 SV=2	23	26	73.5	47.168
PYGL	108279	131164	96807.2	68533.1	120701	109448	118893	130689	91237.3	95212.1	108086	143790	132376	124585	76045.1	93625.2	137921	114401	P06737	Glycogen phosphorylase, liver form	>P06737 Glycogen phosphorylase, liver form OS=Homo sapiens OX=9606 GN=PYGL PE=1 SV=4	31	45	60.3	97.147
GPI	77957.5	124849	144073	66595.9	138477	72903.1	100701	142050	100263	158649	95847.2	135132	117953	131634	85809	121147	130782	117854	P06744	Glucose-6-phosphate isomerase	>P06744 Glucose-6-phosphate isomerase OS=Homo sapiens OX=9606 GN=GPI PE=1 SV=4	21	22	48.9	63.146
NPM1	234177	328331	415963	782498	332069	490382	399443	349349	440068	539085	468002	362304	323859	329121	596445	340444	470690	390907	P06748	Nucleophosmin	>P06748 Nucleophosmin OS=Homo sapiens OX=9606 GN=NPM1 PE=1 SV=2	18	19	66.7	32.575
TPM3	305751	110407	132624	146484	122001	159837	112095	106232	188089	151063	197113	116723	112364	114028	189696	198969	156613	190547	P06753	Tropomyosin alpha-3 chain	>P06753 Tropomyosin alpha-3 chain OS=Homo sapiens OX=9606 GN=TPM3 PE=1 SV=2	8	25	58.6	32.95
ITGAV	210646	243986	208853	288391	193850	218574	187741	202176	264756	110444	279021	201158	169945	159164	200781	157874	200583	227661	P06756	Integrin alpha-V;Integrin alpha-V heavy chain;Integrin alpha-V light chain	>P06756 Integrin alpha-V OS=Homo sapiens OX=9606 GN=ITGAV PE=1 SV=2	48	48	52.4	116.04
HEXA	77842	77379.9	90024.1	115141	76887.9	102484	104010	72351.9	98872.5	92129.2	112941	77642.8	79484.3	66246.8	145040	92448.8	97211.6	112795	P06865	Beta-hexosaminidase subunit alpha	>P06865 Beta-hexosaminidase subunit alpha OS=Homo sapiens OX=9606 GN=HEXA PE=1 SV=2	19	19	43.9	60.702
SERPINE2	24170.6	23699.6	16055.1	9938.67	32714.8	12111.8	28846.3	19631	8357.06	10072.9	8488.09	37146	20423.5	37674.5	9540.33	24607.3	14614.3	25075.3	P07093	Glia-derived nexin	>P07093 Glia-derived nexin OS=Homo sapiens OX=9606 GN=SERPINE2 PE=1 SV=1	12	12	33.4	44.002
EPHX1	103625	94675.6	57070.4	108575	92901.7	95245	89255.6	72753.8	72710.8	71792.8	74021.2	82400.5	101396	108942	90082.8	129225	76947.1	89186	P07099	Epoxide hydrolase 1	>P07099 Epoxide hydrolase 1 OS=Homo sapiens OX=9606 GN=EPHX1 PE=1 SV=1	18	19	49.5	52.948
LDHB	143002	187490	276519	133277	204959	127724	145261	199945	210733	317716	206321	195921	166572	168793	183797	220163	259740	211008	P07195	L-lactate dehydrogenase B chain	>P07195 L-lactate dehydrogenase B chain OS=Homo sapiens OX=9606 GN=LDHB PE=1 SV=2	17	21	69.8	36.638
NEFM	18144.5	29147.9	18514	28257.7	31574.3	20323.4	401402	35393.2	13735.4	12307.3	15162.2	45210.1	25280.8	25483.7	16487	21999	17294.7	9904.96	P07197	Neurofilament medium polypeptide	>P07197 Neurofilament medium polypeptide OS=Homo sapiens OX=9606 GN=NEFM PE=1 SV=3	29	31	34.8	102.47
GPX1	25827.8	31971.5	28367.7	20376.6	31061.5	30593.8	37897.6	33832.4	21015.5	28679.2	24008.5	32638.1	28750	25357.8	22297.5	19314.4	25135.1	20727.2	P07203	Glutathione peroxidase 1	>P07203 Glutathione peroxidase 1 OS=Homo sapiens OX=9606 GN=GPX1 PE=1 SV=4	11	11	58.6	22.088
PROS1	1059.47	2173.53	6233.09	10684.5	1402.21	3494.64	1779.07	1839.06	8487.55	7071.78	10612.1	1898.29	1754.65	1500.44	5824.18	4885.06	7163.13	6145.11	P07225	Vitamin K-dependent protein S	>P07225 Vitamin K-dependent protein S OS=Homo sapiens OX=9606 GN=PROS1 PE=1 SV=1	2	3	5.3	75.122
P4HB	813809	542069	416275	681754	614320	542459	664332	557752	427019	395405	434088	700305	671462	695982	599125	656157	460432	582442	P07237	Protein disulfide-isomerase	>P07237 Protein disulfide-isomerase OS=Homo sapiens OX=9606 GN=P4HB PE=1 SV=3	42	42	75.4	57.116
H1F0	40543.7	15526.6	17497.5	20089.2	16571.8	15468	14954.1	13110.9	18055.1	12951	18469.8	11174.9	12603.2	13796.8	21688.5	35633.4	14523.4	20286	P07305	Histone H1.0;Histone H1.0, N-terminally processed	>P07305 Histone H1.0 OS=Homo sapiens OX=9606 GN=H1F0 PE=1 SV=3	7	7	30.9	20.863
CTSD	164807	259351	308800	329107	257219	367915	305847	275295	417766	318054	525168	272455	215484	171834	360823	169269	369510	301713	P07339	Cathepsin D;Cathepsin D light chain;Cathepsin D heavy chain	>P07339 Cathepsin D OS=Homo sapiens OX=9606 GN=CTSD PE=1 SV=1	17	18	60.2	44.552
ANXA2;ANXA2P2	847949	827137	862607	695414	866424	588563	818465	902014	765267	694130	739076	947055	936464	1.07414e+06	529261	997722	687124	829132	P07355	Annexin A2;Putative annexin A2-like protein	>P07355 Annexin A2 OS=Homo sapiens OX=9606 GN=ANXA2 PE=1 SV=2;>A6NMY6 Putative annexin A2-like protein OS=Homo sapiens OX=9606 GN=ANXA2P2 PE=5 SV=2	31	32	79.1	38.604
C8B	1440.52	9174.6	2088.21	20405	6442.35	1302.57	1348.03	1275.22	1700.82	19429.1	2189.65	3334.15	1139.98	1022.35	9550.64	1583.82	1944.81	1729.86	P07358	Complement component C8 beta chain	>P07358 Complement component C8 beta chain OS=Homo sapiens OX=9606 GN=C8B PE=1 SV=3	2	2	5.1	67.046
CAPN1	82395.4	80815.7	143685	100696	85678.8	64039.2	97699.2	79421.4	122312	159710	112042	81428.5	89044.2	94759.8	115734	166148	124764	136098	P07384	Calpain-1 catalytic subunit	>P07384 Calpain-1 catalytic subunit OS=Homo sapiens OX=9606 GN=CAPN1 PE=1 SV=1	33	35	61.6	81.889
TUBB	22838.7	29145.5	20973.6	8171.37	33408.4	18094.8	27914.1	31625.1	15938.5	19446.7	16046.8	31263.9	31026	31221.2	13661.1	22224.4	17452.6	18877.3	P07437	Tubulin beta chain	>P07437 Tubulin beta chain OS=Homo sapiens OX=9606 GN=TUBB PE=1 SV=2	4	21	61.5	49.67
PSAP	152670	207784	147156	214275	175186	308287	221311	208187	192401	198240	279594	186509	172275	135740	186509	118558	202129	181788	P07602	Prosaposin;Saposin-A;Saposin-B-Val;Saposin-B;Saposin-C;Saposin-D	>P07602 Prosaposin OS=Homo sapiens OX=9606 GN=PSAP PE=1 SV=2	22	25	53.4	58.112
HEXB	127271	105194	105637	142823	106752	146083	184421	108701	117265	197503	122166	109559	116400	110893	165410	106812	113082	122236	P07686	Beta-hexosaminidase subunit beta;Beta-hexosaminidase subunit beta chain B;Beta-hexosaminidase subunit beta chain A	>P07686 Beta-hexosaminidase subunit beta OS=Homo sapiens OX=9606 GN=HEXB PE=1 SV=3	21	21	42.4	63.111
CTSL	5635.78	8683.52	5006.54	6181.89	6760.35	6023.71	6493.69	6074.41	4899.81	5946.25	5590.73	7045.15	7772.66	7940.54	6205.26	5811.55	5181.46	5568.13	P07711	Cathepsin L1;Cathepsin L1 heavy chain;Cathepsin L1 light chain	>P07711 Cathepsin L1 OS=Homo sapiens OX=9606 GN=CTSL PE=1 SV=2	3	4	17.4	37.564
PFN1	138793	140286	208757	83254.5	159854	97080	131621	158701	141999	173874	134651	152120	137153	155785	115234	165097	175396	164940	P07737	Profilin-1	>P07737 Profilin-1 OS=Homo sapiens OX=9606 GN=PFN1 PE=1 SV=2	8	9	70	15.054
BPGM	6229.62	7832.95	734.891	847.69	8202.73	4449.66	5458.27	7924.39	844.793	794.122	687.337	8156.02	7057.73	10009.6	753.061	1414.75	805.425	948.338	P07738	Bisphosphoglycerate mutase	>P07738 Bisphosphoglycerate mutase OS=Homo sapiens OX=9606 GN=BPGM PE=1 SV=2	5	5	23.6	30.005
APRT	23534.5	36822	25309.9	10588.8	41827.4	28177.1	34863.9	44195	19323.2	32756.7	18005.5	39831.2	32347.8	32187.8	16734.4	19681.9	24895.4	21603.8	P07741	Adenine phosphoribosyltransferase	>P07741 Adenine phosphoribosyltransferase OS=Homo sapiens OX=9606 GN=APRT PE=1 SV=2	9	10	71.1	19.608
EPRS	260270	296348	358577	240031	314477	250797	289261	290758	327394	400137	339976	308703	310661	336097	342142	384717	375367	394839	P07814	Bifunctional glutamate/proline--tRNA ligase;Glutamate--tRNA ligase;Proline--tRNA ligase	>P07814 Bifunctional glutamate/proline--tRNA ligase OS=Homo sapiens OX=9606 GN=EPRS PE=1 SV=5	65	73	54.8	170.59
CTSB	109421	145890	103527	149639	113891	156965	150090	152811	96756	95448.8	100191	119846	122195	123373	102873	78006.6	96199.9	84614.1	P07858	Cathepsin B;Cathepsin B light chain;Cathepsin B heavy chain	>P07858 Cathepsin B OS=Homo sapiens OX=9606 GN=CTSB PE=1 SV=3	14	16	58.7	37.821
HSP90AA1	197699	307844	324318	170989	340749	237337	290372	312160	248707	276293	238323	311629	307126	309366	250989	289445	293413	277313	P07900	Heat shock protein HSP 90-alpha	>P07900 Heat shock protein HSP 90-alpha OS=Homo sapiens OX=9606 GN=HSP90AA1 PE=1 SV=5	30	50	66.5	84.659
HNRNPC	108607	175102	180639	297680	164181	209455	166414	174393	217519	167816	221326	156239	166469	140052	206768	143937	186227	161647	P07910	Heterogeneous nuclear ribonucleoproteins C1/C2	>P07910 Heterogeneous nuclear ribonucleoproteins C1/C2 OS=Homo sapiens OX=9606 GN=HNRNPC PE=1 SV=4	21	24	55.2	33.67
LAMB1	176399	114410	47547.9	57983	126971	85792.1	102567	105103	38717.3	51389.4	44583.3	127908	121956	142619	68193.7	82214.3	59670.4	73594.8	P07942	Laminin subunit beta-1	>P07942 Laminin subunit beta-1 OS=Homo sapiens OX=9606 GN=LAMB1 PE=1 SV=2	45	45	28.9	198.04
YES1	6429.73	7662.91	7107.34	9238.99	6137.39	7355.64	7280.52	7191.64	7409.53	8509.12	8577.35	6287.86	6881.35	5943.38	7573.35	6228.85	7625.12	7194.49	P07947	Tyrosine-protein kinase Yes	>P07947 Tyrosine-protein kinase Yes OS=Homo sapiens OX=9606 GN=YES1 PE=1 SV=3	5	13	26.5	60.801
LYN	3525.73	3340.56	7902.62	11452.5	2981.38	5696.17	4249.26	2962.05	8200.16	9093.26	7649.71	3613.97	2992.71	2256.35	8926.61	6700.25	8362.89	6555.36	P07948	Tyrosine-protein kinase Lyn	>P07948 Tyrosine-protein kinase Lyn OS=Homo sapiens OX=9606 GN=LYN PE=1 SV=3	5	10	21.5	58.573
TPM2	50133.9	21171.3	15634.9	17263.6	20351.2	20398.6	17393.9	19368.3	10800.3	5188.77	13148.8	18205.9	19152.3	19089.8	13784	13795	9978.89	6941.47	P07951	Tropomyosin beta chain	>P07951 Tropomyosin beta chain OS=Homo sapiens OX=9606 GN=TPM2 PE=1 SV=1	2	27	63.7	32.85
FH	116296	124126	180665	224805	114937	178113	131708	129826	196249	199923	201959	113938	120096	109945	213167	139765	193605	165536	P07954	Fumarate hydratase, mitochondrial	>P07954 Fumarate hydratase, mitochondrial OS=Homo sapiens OX=9606 GN=FH PE=1 SV=3	20	22	62.7	54.636
THBS1	448674	73904.4	82331.9	177673	106138	86192.1	190611	81372	89916.7	60030.4	97662.3	124566	132977	140173	165521	133097	90819.7	271578	P07996	Thrombospondin-1	>P07996 Thrombospondin-1 OS=Homo sapiens OX=9606 GN=THBS1 PE=1 SV=2	14	53	55.2	129.38
SP1	2706.28	3153.28	9797.06	10423.7	2952.58	3711.54	2626.68	3643.93	8971.55	5946.04	9555.64	2956.45	3459.16	3333.72	7872.83	7885.37	8498.2	7919.9	P08047	Transcription factor Sp1	>P08047 Transcription factor Sp1 OS=Homo sapiens OX=9606 GN=SP1 PE=1 SV=3	5	5	10.7	80.692
IGF1R	27921.9	24860.1	21126.8	22754.9	20860.1	32154.5	24417.3	24366	31500.1	18080.4	30104	19258.4	21150.7	16207.1	22156.4	16611.4	22459.1	24052.6	P08069	Insulin-like growth factor 1 receptor;Insulin-like growth factor 1 receptor alpha chain;Insulin-like growth factor 1 receptor beta chain	>P08069 Insulin-like growth factor 1 receptor OS=Homo sapiens OX=9606 GN=IGF1R PE=1 SV=1	13	20	16	154.79
COL1A2	366795	256965	122541	46499.8	340142	136018	236748	301543	65279.5	61290.6	81507.1	295884	428257	533511	47383.7	476406	113230	255005	P08123	Collagen alpha-2(I) chain	>P08123 Collagen alpha-2(I) chain OS=Homo sapiens OX=9606 GN=COL1A2 PE=1 SV=7	59	59	57.3	129.31
ANXA6	524550	271245	334757	265014	358380	180205	346879	346026	222356	324274	221494	348031	385128	426174	192234	476198	250957	334400	P08133	Annexin A6	>P08133 Annexin A6 OS=Homo sapiens OX=9606 GN=ANXA6 PE=1 SV=3	47	47	73.3	75.872
RHOC	8330.1	10029	20846.5	20247.9	9470.87	9062.63	10080.4	10202.8	18242.2	22231.5	17918.3	10647.3	7707.98	8707.71	19123.5	20270.2	19551.8	18541.5	P08134	Rho-related GTP-binding protein RhoC	>P08134 Rho-related GTP-binding protein RhoC OS=Homo sapiens OX=9606 GN=RHOC PE=1 SV=1	1	8	52.8	22.006
CD55	65030.3	42290.8	16232.4	14235.2	42811.6	29216.7	29223.2	34125.1	16706.4	13314.7	17977.3	42044	62142.3	71402.9	11762.9	37058.3	16324.4	27057.5	P08174	Complement decay-accelerating factor	>P08174 Complement decay-accelerating factor OS=Homo sapiens OX=9606 GN=CD55 PE=1 SV=4	13	13	44.6	41.4
SLC3A2	106254	121704	206259	215149	113040	173480	103985	110693	188518	159075	195316	114005	126946	127298	182877	120523	194056	160353	P08195	4F2 cell-surface antigen heavy chain	>P08195 4F2 cell-surface antigen heavy chain OS=Homo sapiens OX=9606 GN=SLC3A2 PE=1 SV=3	21	22	37.9	67.993
GUSB	13615	22731.9	11427.7	8434.82	13736.7	18761.8	15555.6	18970	10965.6	6618.4	12438.6	16048.5	18648.3	13523.1	9637.86	10341	9933.79	10291.6	P08236	Beta-glucuronidase	>P08236 Beta-glucuronidase OS=Homo sapiens OX=9606 GN=GUSB PE=1 SV=2	8	9	15.2	74.731
PFKM	42489.1	48538.1	68708.5	37748.7	55517.6	34103.2	44232.2	54871.8	58005.5	94738.9	56789.3	55740.3	45893.1	50622.3	45738.4	64618.3	71025.6	62782	P08237	ATP-dependent 6-phosphofructokinase, muscle type	>P08237 ATP-dependent 6-phosphofructokinase, muscle type OS=Homo sapiens OX=9606 GN=PFKM PE=1 SV=2	20	23	33.2	85.182
HSP90AB1	355269	657578	886383	437149	685038	455958	531338	675905	680572	766132	650850	682729	603043	586574	570112	665009	819922	691588	P08238	Heat shock protein HSP 90-beta	>P08238 Heat shock protein HSP 90-beta OS=Homo sapiens OX=9606 GN=HSP90AB1 PE=1 SV=4	26	52	64.1	83.263
SRPR	122901	121728	96642	137257	130870	151258	137848	142938	90056.6	96915.9	94992.5	128338	136046	138828	127921	88807.3	101007	98439	P08240	Signal recognition particle receptor subunit alpha	>P08240 Signal recognition particle receptor subunit alpha OS=Homo sapiens OX=9606 GN=SRPRA PE=1 SV=2	30	33	59.4	69.81
ASNS	27920.6	41849.7	22522.9	12519.5	55660.9	25385.2	31080.1	44703.6	14819.9	20595.4	14180.6	54246.3	50708.2	65879.8	13489.8	32339.8	19604.7	31643.2	P08243	Asparagine synthetase [glutamine-hydrolyzing]	>P08243 Asparagine synthetase [glutamine-hydrolyzing] OS=Homo sapiens OX=9606 GN=ASNS PE=1 SV=4	18	18	33.5	64.369
HMBS	12985.5	19170.8	13057	7902.84	19704.1	14921.2	15338.5	20684.3	10084	11915.9	8516.99	19234.4	17839.4	17344.5	8343.03	9340.8	11674.8	9298.75	P08397	Porphobilinogen deaminase	>P08397 Porphobilinogen deaminase OS=Homo sapiens OX=9606 GN=HMBS PE=1 SV=2	6	7	16.9	39.33
MME	20384.7	47796.9	46448.8	32435	29165.4	60317.9	44667.7	48113	69564.9	41626.8	65089.4	42376	30304.8	23978.2	27666.3	22668.1	50598.1	41003	P08473	Neprilysin	>P08473 Neprilysin OS=Homo sapiens OX=9606 GN=MME PE=1 SV=2	22	24	38	85.513
PDHA1	99646.3	91354.3	84766.7	137235	86119.3	122238	98189.6	84284.8	101286	95076.9	98675.6	84984.8	88706.7	83413.2	119318	69244.4	97005.4	80972.5	P08559	Pyruvate dehydrogenase E1 component subunit alpha, somatic form, mitochondrial	>P08559 Pyruvate dehydrogenase E1 component subunit alpha, somatic form, mitochondrial OS=Homo sapiens OX=9606 GN=PDHA1 PE=1 SV=3	20	22	61.8	43.295
COL4A2	35513.6	10452.6	9278.31	15374.5	10410.3	10103.4	9087.54	10136.9	9875	7481.48	10957.5	10758	9217.39	8868.2	13365.3	10092	10998.2	11490.2	P08572	Collagen alpha-2(IV) chain;Canstatin	>P08572 Collagen alpha-2(IV) chain OS=Homo sapiens OX=9606 GN=COL4A2 PE=1 SV=4	13	13	11.6	167.55
CYC1	31354.6	39119	40820.1	62286.4	34383.6	50521.8	46379.9	35446	39947.8	50783	42589.4	37235	38597.1	33297.2	53030.8	31073.2	43810.6	33392.8	P08574	Cytochrome c1, heme protein, mitochondrial	>P08574 Cytochrome c1, heme protein, mitochondrial OS=Homo sapiens OX=9606 GN=CYC1 PE=1 SV=3	8	10	32.3	35.422
SNRPB2	19921.3	26799.2	41638.9	58977	22986.1	31773.7	25293.4	25125.4	45973.7	35800.4	46453.9	22540.9	23227.8	21802.9	45867.6	34730.8	42196.5	39044.9	P08579	U2 small nuclear ribonucleoprotein B	>P08579 U2 small nuclear ribonucleoprotein B OS=Homo sapiens OX=9606 GN=SNRPB2 PE=1 SV=1	7	10	44.9	25.486
MET	5686.9	8488.77	27851.5	40102.7	7574.09	16491.9	9842.55	8596.31	38278.2	22629.7	40738.1	8002.34	7148.32	6664.53	33468.9	19190.8	38492.9	24005.4	P08581	Hepatocyte growth factor receptor	>P08581 Hepatocyte growth factor receptor OS=Homo sapiens OX=9606 GN=MET PE=1 SV=4	13	26	22.7	155.54
MFI2	8862.73	22276.4	7169	6727.49	15949.3	20783.1	15186.3	22951.6	6740.47	3939.1	8003.57	19513.4	19045.7	19437.4	4128.14	10870	7081.94	4455.16	P08582	Melanotransferrin	>P08582 Melanotransferrin OS=Homo sapiens OX=9606 GN=MELTF PE=1 SV=2	13	13	22.8	80.214
CFH	8479.09	7337.41	8563.13	17442.5	6704.16	8644.16	8016.18	5696.76	16279.6	12656.2	16321.7	7851.57	9327.27	8078.61	22801	15906.4	13862.3	13537.8	P08603	Complement factor H	>P08603 Complement factor H OS=Homo sapiens OX=9606 GN=CFH PE=1 SV=4	10	11	12.7	139.09
SNRNP70	96160.5	127765	103457	151940	116687	152295	134366	132597	112612	99863.6	113672	112680	113672	101979	120475	78317.5	102089	88415.6	P08621	U1 small nuclear ribonucleoprotein 70 kDa	>P08621 U1 small nuclear ribonucleoprotein 70 kDa OS=Homo sapiens OX=9606 GN=SNRNP70 PE=1 SV=2	16	16	39.4	51.556
ITGA5	160372	171222	92503.4	79904.5	142301	121852	150153	141642	92278.1	74321.3	89987.8	154889	156371	141142	71542.9	87963.7	100208	97857.5	P08648	Integrin alpha-5;Integrin alpha-5 heavy chain;Integrin alpha-5 light chain	>P08648 Integrin alpha-5 OS=Homo sapiens OX=9606 GN=ITGA5 PE=1 SV=2	21	22	27.7	114.54
NFIC	16525.8	24780.6	24418	28999.6	23436.9	30072.7	24661.9	26539.8	22929.1	17259.6	23049	22056.5	22438.3	20987.8	21399.1	16565.1	20740	17460	P08651	Nuclear factor 1 C-type	>P08651 Nuclear factor 1 C-type OS=Homo sapiens OX=9606 GN=NFIC PE=1 SV=2	6	10	24.4	55.674
VIM	991217	1.16469e+06	1.25771e+06	1.81552e+06	1.03881e+06	1.12576e+06	1.30847e+06	1.09757e+06	1.10338e+06	1.02088e+06	1.17699e+06	1.15723e+06	1.0718e+06	944219	1.14901e+06	966785	1.18494e+06	972688	P08670	Vimentin	>P08670 Vimentin OS=Homo sapiens OX=9606 GN=VIM PE=1 SV=4	43	52	83.3	53.651
RPS17	43589.9	65058.9	67799.4	44190.6	62834.7	45787.5	54425.4	61826.2	60633.6	64556.7	59258.2	63821.6	59428.4	60540.9	50264.3	58051.9	65303.8	61289.1	P08708	40S ribosomal protein S17	>P08708 40S ribosomal protein S17 OS=Homo sapiens OX=9606 GN=RPS17 PE=1 SV=2	8	8	62.2	15.55
GNAI3	14283	25009.6	24618.8	29666.4	21128.8	24341.1	23909.4	23497.5	24307.5	17416.5	26181.3	21806.7	20939.8	18973.5	21740.9	15555.1	26093.2	23167.3	P08754	Guanine nucleotide-binding protein G(k) subunit alpha	>P08754 Guanine nucleotide-binding protein G(k) subunit alpha OS=Homo sapiens OX=9606 GN=GNAI3 PE=1 SV=3	6	14	47.7	40.532
ANXA5	274983	381754	400535	131572	426398	188068	346679	407568	329476	312916	323227	366000	369118	388336	194922	519894	323819	397187	P08758	Annexin A5	>P08758 Annexin A5 OS=Homo sapiens OX=9606 GN=ANXA5 PE=1 SV=2	26	28	81.9	35.936
RPSA	66205.5	78030.6	102758	62810.9	77976.7	59583.9	70461.5	78593.6	89759.2	96740.1	88727.8	80576.2	74819.9	80846.7	71994.1	86772.2	101496	94354	P08865	40S ribosomal protein SA	>P08865 40S ribosomal protein SA OS=Homo sapiens OX=9606 GN=RPSA PE=1 SV=4	13	14	52.2	32.854
CD63	20402	21925.7	41059.8	48235.8	22764	18207.7	27663.2	20284.8	35347.5	44888.2	41008.6	24659.6	22603	25782.9	44087.5	56195.9	47783.6	45942.8	P08962	CD63 antigen	>P08962 CD63 antigen OS=Homo sapiens OX=9606 GN=CD63 PE=1 SV=2	3	4	18.9	25.636
MRPL3	26790.6	34660.1	37494.1	56438.1	30232.3	42493.7	34469.5	32695.2	40513.7	33958.1	39056.1	30444.1	32498.4	27397.5	47873.7	32589.4	39550.9	33176.2	P09001	39S ribosomal protein L3, mitochondrial	>P09001 39S ribosomal protein L3, mitochondrial OS=Homo sapiens OX=9606 GN=MRPL3 PE=1 SV=1	10	12	38.8	38.632
SNRPA	52683.4	71270	40091	62016.1	65415.4	91187.8	77314	72501.8	42956.4	38341.8	44087.2	66058.4	70619.5	63332.7	48696	33706.9	39331.8	36423.1	P09012	U1 small nuclear ribonucleoprotein A	>P09012 U1 small nuclear ribonucleoprotein A OS=Homo sapiens OX=9606 GN=SNRPA PE=1 SV=3	9	11	43.3	31.279
FGF2	11042.8	16728.1	42725.4	80483.9	12986.2	45126.9	27010.5	20455.2	56038.5	59979.7	54842.1	17509.3	15643.4	11943	77677.7	20857.2	45279.1	34912.7	P09038	Fibroblast growth factor 2	>P09038 Fibroblast growth factor 2 OS=Homo sapiens OX=9606 GN=FGF2 PE=1 SV=3	5	6	19.4	30.77
ENO2	50515	105384	92719.6	39801.8	92303.7	70043.3	71127.9	129298	60377.4	104447	59586.9	115138	73186.7	67751.2	49098.8	47303.2	82282.2	53274.7	P09104	Gamma-enolase	>P09104 Gamma-enolase OS=Homo sapiens OX=9606 GN=ENO2 PE=1 SV=3	15	19	65.7	47.268
ACAA1	34831	27972.9	22044.2	30138	29427.6	37757.6	37054	26918.9	22548.7	26740.3	24080.8	31542.8	30095.9	28864.2	37848.9	22865.8	25027.4	27180.3	P09110	3-ketoacyl-CoA thiolase, peroxisomal	>P09110 3-ketoacyl-CoA thiolase, peroxisomal OS=Homo sapiens OX=9606 GN=ACAA1 PE=1 SV=2	12	13	48.6	44.292
SRP19	12667.8	14015.4	20616.4	15980.1	13699.2	11278.7	13419.2	13672.4	19270.7	19259.4	18446	14811.2	14095.8	15467.1	18014.2	19958.1	20803.8	19748.1	P09132	Signal recognition particle 19 kDa protein	>P09132 Signal recognition particle 19 kDa protein OS=Homo sapiens OX=9606 GN=SRP19 PE=1 SV=3	4	5	54.2	16.156
GSTP1	135340	170776	97996	41645.6	166519	113861	145311	174944	75631.1	102433	68054.3	148623	122268	137205	63334.7	77685.3	86515.5	78588.4	P09211	Glutathione S-transferase P	>P09211 Glutathione S-transferase P OS=Homo sapiens OX=9606 GN=GSTP1 PE=1 SV=2	13	13	66.2	23.356
SNRPC	22282.3	21571.4	11305.6	29022	23519.6	31963.6	24951.4	20830.7	17174.3	15302.4	20959	25190.1	26281.2	22398.8	13623	13553.5	11837.2	13796.6	P09234	U1 small nuclear ribonucleoprotein C	>P09234 U1 small nuclear ribonucleoprotein C OS=Homo sapiens OX=9606 GN=SNRPC PE=1 SV=1	2	3	24.5	17.394
LGALS1	540512	381464	135376	93707.1	353265	175966	299544	373042	105843	46990.8	128739	369560	362589	487825	54328.8	190082	93467.9	128291	P09382	Galectin-1	>P09382 Galectin-1 OS=Homo sapiens OX=9606 GN=LGALS1 PE=1 SV=2	8	9	89.6	14.716
QDPR	10212.8	12352.3	30326.3	21271	13062.4	10511.7	11650.9	14644.1	28206.4	35536	27607	12078.7	12353.7	11557	25773.6	23280.6	30717	28499.6	P09417	Dihydropteridine reductase	>P09417 Dihydropteridine reductase OS=Homo sapiens OX=9606 GN=QDPR PE=1 SV=2	9	9	54.5	25.789
HMGB1;HMGB1P1	15990.7	50619.3	64862.4	29792.4	41730.5	30473.6	32424.1	48954	53367.5	35152	45849.5	34714.1	36108.2	34028.8	33583.8	41611.6	47837.7	42384.8	P09429	High mobility group protein B1;Putative high mobility group protein B1-like 1	>P09429 High mobility group protein B1 OS=Homo sapiens OX=9606 GN=HMGB1 PE=1 SV=3;>B2RPK0 Putative high mobility group protein B1-like 1 OS=Homo sapiens OX=9606 GN=HMGB1P1 PE=5 SV=1	10	12	37.7	24.893
RBP1	20351.5	57992.1	127722	46087.2	63825.4	32028.8	51703.6	78670.4	104164	36162.8	87567.4	63717.2	42865.8	35913.4	48412.1	51746.7	135485	115949	P09455	Retinol-binding protein 1	>P09455 Retinol-binding protein 1 OS=Homo sapiens OX=9606 GN=RBP1 PE=1 SV=2	10	10	79.3	15.85
SPARC	218640	71752	37408.9	45680.6	108350	48622.6	62915.2	70188.9	37229.6	34589.5	46300.6	94358.1	108853	130035	44277.8	95712.3	43317.7	102975	P09486	SPARC	>P09486 SPARC OS=Homo sapiens OX=9606 GN=SPARC PE=1 SV=1	16	16	52.5	34.632
TPM1	859183	156640	275711	531064	201613	284726	178569	165455	545815	299226	574660	187638	182480	171216	593043	588482	399027	526212	P09493	Tropomyosin alpha-1 chain	>P09493 Tropomyosin alpha-1 chain OS=Homo sapiens OX=9606 GN=TPM1 PE=1 SV=2	12	29	68.7	32.708
CLTA	32703.7	21435.2	19205.1	19756.8	35304.6	31308.5	44579.1	21309.3	18460.9	24912.8	20464.7	25544.4	23752.1	25417.1	42121.1	18658	16531.8	24324.5	P09496	Clathrin light chain A	>P09496 Clathrin light chain A OS=Homo sapiens OX=9606 GN=CLTA PE=1 SV=1	8	8	25	27.076
CLTB	36266.5	15025.3	7027.23	10077.3	20149.7	20474.8	27142.8	13833.1	8759.03	15712.1	10472	16188.3	16295	19453.2	19147.3	12363.2	7872.54	11292.5	P09497	Clathrin light chain B	>P09497 Clathrin light chain B OS=Homo sapiens OX=9606 GN=CLTB PE=1 SV=1	6	6	24.5	25.19
ANXA4	69897.1	77487.1	105809	53943.9	82441.9	54803.7	77365.2	77755.1	90616.3	102183	80697.4	81130.7	81402.7	96074	63278.4	110796	81070.8	89942	P09525	Annexin A4	>P09525 Annexin A4 OS=Homo sapiens OX=9606 GN=ANXA4 PE=1 SV=4	20	21	63	35.882
CNP	82637.1	77396.8	118269	142880	69792.8	89369.4	76695	74872.3	136357	140124	135074	66784	72885.4	64341.6	133162	110210	120852	117250	P09543	2,3-cyclic-nucleotide 3-phosphodiesterase	>P09543 2,3-cyclic-nucleotide 3-phosphodiesterase OS=Homo sapiens OX=9606 GN=CNP PE=1 SV=2	19	24	47	47.578
HMOX1	16124.8	55336.1	33425.5	24385.2	39782.7	41724.8	35469.1	49519	28640.2	21300.5	37330.9	52432.2	37560.6	28520.2	21531.6	20413.5	31796.9	24985.2	P09601	Heme oxygenase 1	>P09601 Heme oxygenase 1 OS=Homo sapiens OX=9606 GN=HMOX1 PE=1 SV=1	8	10	38.9	32.818
PDGFRB	61896.5	43385	59818.6	78542.6	43311.5	53231.1	55990.3	44869.2	102808	69568.5	93036.5	44195.2	52176.6	49309.4	64463	80276.3	65278.1	97137.9	P09619	Platelet-derived growth factor receptor beta	>P09619 Platelet-derived growth factor receptor beta OS=Homo sapiens OX=9606 GN=PDGFRB PE=1 SV=1	19	24	24.6	123.97
DLD	92806.2	83235.5	82134.9	154819	77542.7	118045	100678	75317.4	109131	105948	99530.2	82559.7	83333.2	78505.4	133756	82316	93390.6	90036.5	P09622	Dihydrolipoyl dehydrogenase, mitochondrial	>P09622 Dihydrolipoyl dehydrogenase, mitochondrial OS=Homo sapiens OX=9606 GN=DLD PE=1 SV=2	14	17	39.3	54.177
HNRNPA1	115419	181959	222578	336791	177253	208510	178294	195806	253701	180594	264210	178653	179434	161090	247809	179612	236466	220850	P09651	Heterogeneous nuclear ribonucleoprotein A1;Heterogeneous nuclear ribonucleoprotein A1, N-terminally processed	>P09651 Heterogeneous nuclear ribonucleoprotein A1 OS=Homo sapiens OX=9606 GN=HNRNPA1 PE=1 SV=5	8	20	61.8	38.746
SNRPA1	51080.7	65375.8	36553.8	53821.9	64526.8	85189.3	66605.4	71982.4	39012.9	32735	41133.8	64838.1	70870.6	61280.9	41352	30730	36490.9	32119.3	P09661	U2 small nuclear ribonucleoprotein A	>P09661 U2 small nuclear ribonucleoprotein A OS=Homo sapiens OX=9606 GN=SNRPA1 PE=1 SV=2	14	14	57.3	28.415
CTSH	5297.69	14417.9	9726.5	14210.4	5098.78	23564	12699.1	9101.6	14250.6	12285.7	18907.8	8821.42	10571.5	7941.75	16471.2	7330.08	15261.8	10058.3	P09668	Pro-cathepsin H;Cathepsin H mini chain;Cathepsin H;Cathepsin H heavy chain;Cathepsin H light chain	>P09668 Pro-cathepsin H OS=Homo sapiens OX=9606 GN=CTSH PE=1 SV=4	6	6	20.9	37.393
COX6C	28180.9	33082.6	34126.7	58897.8	29279	47157.3	32185.8	29950.4	41711.9	34597	39064.9	27440.6	32827.9	29286.9	47876.9	28144.8	38882.7	33583.2	P09669	Cytochrome c oxidase subunit 6C	>P09669 Cytochrome c oxidase subunit 6C OS=Homo sapiens OX=9606 GN=COX6C PE=1 SV=2	6	7	50.7	8.7813
PARP1	86561	157592	200442	225801	131645	153607	138522	150832	204663	170210	195289	119062	140054	130326	187738	156048	187200	160324	P09874	Poly [ADP-ribose] polymerase 1	>P09874 Poly [ADP-ribose] polymerase 1 OS=Homo sapiens OX=9606 GN=PARP1 PE=1 SV=4	46	48	45.6	113.08
POLA1	4619.13	8094.94	12938.8	13869.5	7832.16	6433.46	6398.09	9023.14	13676	7500.41	11426.2	7352.18	7135.87	6235.28	5518.75	20370.7	7638.65	12463.5	P09884	DNA polymerase alpha catalytic subunit	>P09884 DNA polymerase alpha catalytic subunit OS=Homo sapiens OX=9606 GN=POLA1 PE=1 SV=2	7	7	5.5	165.91
UCHL1	172057	116794	131797	87608.8	187147	156478	138672	179767	108056	165220	111593	212744	187678	227537	129419	126394	123256	129251	P09936	Ubiquitin carboxyl-terminal hydrolase isozyme L1	>P09936 Ubiquitin carboxyl-terminal hydrolase isozyme L1 OS=Homo sapiens OX=9606 GN=UCHL1 PE=1 SV=2	13	13	79.4	24.824
LTA4H	114197	129790	116368	67346	134783	102631	115365	147904	102589	142720	95609.3	136038	116583	123616	95752.2	97839.9	124035	104079	P09960	Leukotriene A-4 hydrolase	>P09960 Leukotriene A-4 hydrolase OS=Homo sapiens OX=9606 GN=LTA4H PE=1 SV=2	27	28	54	69.284
ALDOC	48738.2	51891.9	28197.3	13616.2	52154.1	40976.2	45628.6	61204.8	25026.4	26469.1	22444.5	57275.5	45923.2	52537.2	20905.1	22706.3	25790.3	26338.6	P09972	Fructose-bisphosphate aldolase C	>P09972 Fructose-bisphosphate aldolase C OS=Homo sapiens OX=9606 GN=ALDOC PE=1 SV=2	13	19	58.8	39.455
C4B;C4A	1979.91	3005.29	3508.6	3311.2	3153.43	3243.8	2972.98	3638.05	2898.57	2354.51	4074.96	2678.51	3481.66	3235.61	2416.48	3427.55	3676.67	6487.39	P0C0L5	Complement C4-B;Complement C4 beta chain;Complement C4-B alpha chain;C4a anaphylatoxin;C4b-B;C4d-B;Complement C4 gamma chain;Complement C4-A;Complement C4 beta chain;Complement C4-A alpha chain;C4a anaphylatoxin;C4b-A;C4d-A;Complement C4 gamma chain	>P0C0L5 Complement C4-B OS=Homo sapiens OX=9606 GN=C4B PE=1 SV=2;>P0C0L4 Complement C4-A OS=Homo sapiens OX=9606 GN=C4A PE=1 SV=2	3	12	6.7	192.75
H2AFV;H2AFZ	28198.1	72354.6	59698.4	64294.8	50835.3	56452.5	45180.6	72539	57472.9	36886.8	52751.2	49163.4	54468.7	51111.6	36128.3	40590	49647	38033.8	Q71UI9	Histone H2A.V;Histone H2A.Z	>Q71UI9 Histone H2A.V OS=Homo sapiens OX=9606 GN=H2AFV PE=1 SV=3;>P0C0S5 Histone H2A.Z OS=Homo sapiens OX=9606 GN=H2AFZ PE=1 SV=2	2	4	31.2	13.509
TRAPPC2P1;TRAPPC2	6469.17	6256.31	9816.13	7618.86	5733.23	5804.8	6794.32	6240.68	10139.1	9352.19	10039.4	5783	6343	5221.26	9641.82	8657.11	10175.4	9723.97	P0DI82	Trafficking protein particle complex subunit 2 protein TRAPPC2P1;Trafficking protein particle complex subunit 2	>P0DI82 Trafficking protein particle complex subunit 2B OS=Homo sapiens OX=9606 GN=TRAPPC2B PE=1 SV=1;>P0DI81 Trafficking protein particle complex subunit 2 OS=Homo sapiens OX=9606 GN=TRAPPC2 PE=1 SV=1	4	4	29.3	16.445
PET100	9932.89	11410.9	7110.51	10112.1	11461.7	14776.2	9767.17	10823	4874.71	5143	4965.06	11762.8	12079.5	9641.19	6425.45	3810.54	6500.74	4397.3	P0DJ07	Protein PET100 homolog, mitochondrial	>P0DJ07 Protein PET100 homolog, mitochondrial OS=Homo sapiens OX=9606 GN=PET100 PE=1 SV=1	2	3	23.3	9.1135
U2AF1	11005.2	16021.9	13990.3	19834.4	15010.2	19038.9	17081.9	15438.3	15811.7	12162.7	16579	13557.9	14261.9	13021.7	17111.1	10518.6	14326.3	12345	P0DN76	Splicing factor U2AF 35 kDa subunit	>P0DN76 Splicing factor U2AF 35 kDa subunit-like protein OS=Homo sapiens OX=9606 GN=U2AF1L5 PE=1 SV=1;>Q01081 Splicing factor U2AF 35 kDa subunit OS=Homo sapiens OX=9606 GN=U2AF1 PE=1 SV=3	9	9	41.2	27.872
CBS	4134.18	5335.01	11239.5	5532.41	4232.98	3184.16	3488.38	6599.14	5475.99	3894.35	6726.49	4928.84	7954.86	10991.4	5110.88	12121.6	6894.44	12704.8	P0DN79	Cystathionine beta-synthase	>P0DN79 Cystathionine beta-synthase-like protein OS=Homo sapiens OX=9606 GN=CBSL PE=1 SV=1;>P35520 Cystathionine beta-synthase OS=Homo sapiens OX=9606 GN=CBS PE=1 SV=2	8	8	15.2	60.586
FDX1	10017.5	7395.14	4875.52	6009.71	10438.2	11318.2	12952.4	7966.25	3781.29	5786.89	5009.29	9957.45	8942.99	9825.9	8232.02	4671.73	5046.73	4106.41	P10109	Adrenodoxin, mitochondrial	>P10109 Adrenodoxin, mitochondrial OS=Homo sapiens OX=9606 GN=FDX1 PE=1 SV=1	3	4	18.5	19.393
RAP2A	2868.02	2735.35	404.991	611.684	2873.78	4070.64	3714.64	3316.3	670.278	433.319	490.497	2868.48	3238.19	2887.03	450.858	423.096	571.285	615.187	P10114	Ras-related protein Rap-2a	>P10114 Ras-related protein Rap-2a OS=Homo sapiens OX=9606 GN=RAP2A PE=1 SV=1	1	7	49.2	20.615
TROVE2	112811	121414	68466.9	57944.4	122889	95134.9	102551	118295	70529.6	61733.4	67355.6	121160	114679	117363	62620.3	74299.2	68177.6	73333.2	P10155	60 kDa SS-A/Ro ribonucleoprotein	>P10155 60 kDa SS-A/Ro ribonucleoprotein OS=Homo sapiens OX=9606 GN=RO60 PE=1 SV=2	21	24	52.2	60.67
GAA	51553.4	49643.2	35935.3	54933.8	38175.9	48773.9	52957.8	42798.6	51355.1	49210.4	38421.7	50765.3	45047.4	39830.5	67171.6	55804.2	52872	58540.8	P10253	Lysosomal alpha-glucosidase;76 kDa lysosomal alpha-glucosidase;70 kDa lysosomal alpha-glucosidase	>P10253 Lysosomal alpha-glucosidase OS=Homo sapiens OX=9606 GN=GAA PE=1 SV=4	16	18	26.8	105.32
RRAS	86015.3	39032.2	24941.2	32959.5	38102.3	46861	43419.8	38581.8	26617.3	22894	28582.3	40113.5	44667.7	49095	29237.1	30203	22774.2	28466.8	P10301	Ras-related protein R-Ras	>P10301 Ras-related protein R-Ras OS=Homo sapiens OX=9606 GN=RRAS PE=1 SV=1	9	11	53.2	23.48
ARAF	3441.41	4366.34	4737.12	3242.28	5071.13	3521.34	4161.28	4373.91	3992.68	4980.33	4435.69	4355.17	3873.57	4610.45	4078.11	5279.25	4368.69	4914.17	P10398	Serine/threonine-protein kinase A-Raf	>P10398 Serine/threonine-protein kinase A-Raf OS=Homo sapiens OX=9606 GN=ARAF PE=1 SV=2	6	12	19.5	67.585
HIST1H1E	163824	361050	426771	431519	282858	292451	225129	343015	443138	231253	395345	227223	289770	237820	262343	302354	319644	298304	P10412	Histone H1.4	>P10412 Histone H1.4 OS=Homo sapiens OX=9606 GN=HIST1H1E PE=1 SV=2	5	18	51.1	21.865
DLAT	44134.4	33588.7	50125.2	75031.9	33387.8	50245.6	40046.6	35371.6	51678.7	53578.5	50980.2	34904	35889.3	31677.8	71876.8	43166	51269.5	47041.1	P10515	Dihydrolipoyllysine-residue acetyltransferase component of pyruvate dehydrogenase complex, mitochondrial	>P10515 Dihydrolipoyllysine-residue acetyltransferase component of pyruvate dehydrogenase complex, mitochondrial OS=Homo sapiens OX=9606 GN=DLAT PE=1 SV=3	15	19	34.6	68.996
PTPRF	22330.1	20588	14000.4	12879.1	18328.5	24591.6	17841.9	23775.8	14473.6	11424.4	14316.3	18486.6	21771.4	21427.4	10496.6	10834.9	11530.5	12015	P10586	Receptor-type tyrosine-protein phosphatase F	>P10586 Receptor-type tyrosine-protein phosphatase F OS=Homo sapiens OX=9606 GN=PTPRF PE=1 SV=2	12	18	12.5	212.88
NR2F1	2135.14	3267.89	537.29	507.545	2875.72	3071.31	2653.13	3446.82	359.798	448.159	723.401	2880.8	3664.46	3297.14	509.074	792.824	433.377	527.346	P10589	COUP transcription factor 1	>P10589 COUP transcription factor 1 OS=Homo sapiens OX=9606 GN=NR2F1 PE=1 SV=1	2	9	23.4	46.155
TXN	93800.8	118773	61320.2	25190.2	170136	76713.5	105620	146885	39864.7	76295.5	42484.5	151515	127053	160497	38407.9	75081.6	56594.3	56255.5	P10599	Thioredoxin	>P10599 Thioredoxin OS=Homo sapiens OX=9606 GN=TXN PE=1 SV=3	7	8	88.6	11.737
COX5B	23331.4	23880.4	34724.9	29946.9	21214	38724.6	18618.1	23797.4	35306.4	34077.7	41860.7	20449.5	20178.4	22375.8	26117	27475.7	31390.9	30182.2	P10606	Cytochrome c oxidase subunit 5B, mitochondrial	>P10606 Cytochrome c oxidase subunit 5B, mitochondrial OS=Homo sapiens OX=9606 GN=COX5B PE=1 SV=2	5	6	45.7	13.696
CTSA	50056.8	44172	42943.4	60743.5	42858.1	61351.9	63062.5	47525.2	61931.5	55414.1	63613.5	45694.4	50220.1	44909	70589.1	45315.5	55272.8	63609.9	P10619	Lysosomal protective protein;Lysosomal protective protein 32 kDa chain;Lysosomal protective protein 20 kDa chain	>P10619 Lysosomal protective protein OS=Homo sapiens OX=9606 GN=CTSA PE=1 SV=2	9	12	33.3	54.465
MGST1	19175	64123.7	37785.8	71639.2	43927.6	87969.3	50908.7	65236.8	49314.7	60939	44929.6	54453.4	44061.1	40851.5	71868	27615.5	35471.6	30518.8	P10620	Microsomal glutathione S-transferase 1	>P10620 Microsomal glutathione S-transferase 1 OS=Homo sapiens OX=9606 GN=MGST1 PE=1 SV=1	5	5	31.6	17.598
PRKAR1A	104622	127753	167283	107912	132445	120100	137549	137396	140730	182447	131823	137670	129606	135013	130490	172146	151690	148760	P10644	cAMP-dependent protein kinase type I-alpha regulatory subunit;cAMP-dependent protein kinase type I-alpha regulatory subunit, N-terminally processed	>P10644 cAMP-dependent protein kinase type I-alpha regulatory subunit OS=Homo sapiens OX=9606 GN=PRKAR1A PE=1 SV=1	19	23	55.1	42.981
ESD	127284	153555	91594.4	39911.6	175935	94272.4	128251	167975	66828.4	85050.7	59903.2	152162	127481	127322	44129.6	62519.7	79144.3	57798.7	P10768	S-formylglutathione hydrolase	>P10768 S-formylglutathione hydrolase OS=Homo sapiens OX=9606 GN=ESD PE=1 SV=2	12	12	55	31.462
HSPD1	232278	276500	381972	653803	266932	502282	320560	304362	447038	686355	428845	285051	274724	230771	569335	260426	444472	317879	P10809	60 kDa heat shock protein, mitochondrial	>P10809 60 kDa heat shock protein, mitochondrial OS=Homo sapiens OX=9606 GN=HSPD1 PE=1 SV=2	31	34	74.7	61.054
CLU	16690.5	33624.9	7795.82	5685.48	27286	16521.3	21265	29962.4	6312.18	6647.07	8421.83	22118.1	32464.3	33495.9	5737.12	11438.2	8574.23	7995.49	P10909	Clusterin;Clusterin beta chain;Clusterin alpha chain	>P10909 Clusterin OS=Homo sapiens OX=9606 GN=CLU PE=1 SV=1	9	9	24.9	52.494
HSPA5	768261	640574	564773	1.00023e+06	652579	711617	752699	587791	600249	681014	616725	673385	670538	687213	883146	662628	631086	714295	P11021	78 kDa glucose-regulated protein	>P11021 Endoplasmic reticulum chaperone BiP OS=Homo sapiens OX=9606 GN=HSPA5 PE=1 SV=2	37	40	63.8	72.332
LAMC1	286523	122728	101079	132702	143993	121614	155631	127139	103167	88999	108174	140869	149274	170417	119484	152696	99305.7	154364	P11047	Laminin subunit gamma-1	>P11047 Laminin subunit gamma-1 OS=Homo sapiens OX=9606 GN=LAMC1 PE=1 SV=3	53	53	44.3	177.6
ACP2	44802.3	33317.6	11875.2	22781.4	31052.5	40608.3	45561.3	28947.5	15164.5	14780.4	18465.4	33721.4	35045.6	30722.2	25960	15373.7	15968.7	17572.6	P11117	Lysosomal acid phosphatase	>P11117 Lysosomal acid phosphatase OS=Homo sapiens OX=9606 GN=ACP2 PE=1 SV=3	12	12	28.6	48.344
MAP2	1249.5	1525.66	8680.1	10506.8	1609.91	2021.33	2001.58	1096.32	12547.8	14792.6	20826.8	1868.85	1338.38	1266.56	13395.5	7701.73	15627.8	10823	P11137	Microtubule-associated protein 2	>P11137 Microtubule-associated protein 2 OS=Homo sapiens OX=9606 GN=MAP2 PE=1 SV=4	9	9	5.6	199.52
HSPA8	390750	463448	642076	477459	495269	442067	486013	494746	617137	715156	584493	509535	484222	457424	579675	619419	661930	581483	P11142	Heat shock cognate 71 kDa protein	>P11142 Heat shock cognate 71 kDa protein OS=Homo sapiens OX=9606 GN=HSPA8 PE=1 SV=1	29	41	69.8	70.897
SLC2A1	78877.8	47619.8	155986	140827	51084.6	105163	68839.2	97669.2	179728	92075.1	153542	56611.4	67642.4	38960.8	107487	54609.2	152219	151703	P11166	Solute carrier family 2, facilitated glucose transporter member 1	>P11166 Solute carrier family 2, facilitated glucose transporter member 1 OS=Homo sapiens OX=9606 GN=SLC2A1 PE=1 SV=2	9	9	14	54.083
EPB41	1991.2	2761.5	5575.38	8791.98	3245.52	3337.93	3271.37	2508.22	7702.7	8450.31	8227.63	3210.59	2786.81	3032.49	7201.79	5844.02	6282.83	8646.03	P11171	Protein 4.1	>P11171 Protein 4.1 OS=Homo sapiens OX=9606 GN=EPB41 PE=1 SV=4	5	17	22.7	97.016
UMPS	23567.7	35917	43766.7	27912.1	38205.6	30881.9	31486.9	37719.3	37855.8	38281.6	37802.3	39021.7	33691.6	34915.4	33956.5	35081	43247.4	36381.7	P11172	Uridine 5-monophosphate synthase;Orotate phosphoribosyltransferase;Orotidine 5-phosphate decarboxylase	>P11172 Uridine 5-monophosphate synthase OS=Homo sapiens OX=9606 GN=UMPS PE=1 SV=1	15	16	32.5	52.221
PDHB	67841.5	57901.8	63679.9	87803.9	49156.2	88392.2	68620.8	58384.4	73949.3	76126.4	72278.4	52122.4	55569.5	50834.3	90217.6	48843.7	72191.8	60831.9	P11177	Pyruvate dehydrogenase E1 component subunit beta, mitochondrial	>P11177 Pyruvate dehydrogenase E1 component subunit beta, mitochondrial OS=Homo sapiens OX=9606 GN=PDHB PE=1 SV=3	12	14	50.7	39.233
DBT	34663.7	20091.5	7348.27	11158.7	20391.2	33609.6	26123.3	21824	8060.58	10537.4	8185.96	21683.5	23458.8	21099.2	11365.6	8248.59	8139.3	8246.98	P11182	Lipoamide acyltransferase component of branched-chain alpha-keto acid dehydrogenase complex, mitochondrial	>P11182 Lipoamide acyltransferase component of branched-chain alpha-keto acid dehydrogenase complex, mitochondrial OS=Homo sapiens OX=9606 GN=DBT PE=1 SV=3	9	13	32	53.486
PYGB	223646	202615	171110	93465.2	227033	104879	159450	191488	145829	154410	154714	235455	275929	423570	110588	394771	173385	237088	P11216	Glycogen phosphorylase, brain form	>P11216 Glycogen phosphorylase, brain form OS=Homo sapiens OX=9606 GN=PYGB PE=1 SV=5	31	45	60.7	96.695
PYGM	13281.7	11999.7	20829.3	13301.7	8286.69	15839.6	9725.74	15641	23203.8	9292.7	21438.3	11115.6	10246.1	5914.19	11790.6	14238.8	14647.1	13104.6	P11217	Glycogen phosphorylase, muscle form	>P11217 Glycogen phosphorylase, muscle form OS=Homo sapiens OX=9606 GN=PYGM PE=1 SV=6	6	20	24.6	97.091
RALA	32956	43994.8	56262.4	77422.5	37999	43283.7	39534.9	39852.3	58540.7	45032.2	74223	42365.7	36198.6	35550.1	54747.5	44627.9	52870	52916.3	P11233	Ras-related protein Ral-A	>P11233 Ras-related protein Ral-A OS=Homo sapiens OX=9606 GN=RALA PE=1 SV=1	5	9	47.1	23.567
RALB	13636.3	13361	10282.1	11462	13435.7	14063.3	15412.1	14791.6	10385.8	10804.4	10446.4	14054.2	14473	15367.8	10621.9	10765.6	11085.9	10580.2	P11234	Ras-related protein Ral-B	>P11234 Ras-related protein Ral-B OS=Homo sapiens OX=9606 GN=RALB PE=1 SV=1	4	8	39.8	23.408
BCR	9001.36	11540.8	8625.43	5266.93	13276.8	9605.24	9712.76	15822.1	9406.22	5858.08	8855.16	13142.7	11308.8	11859.5	6645.09	8000.36	7688.91	8505.02	P11274	Breakpoint cluster region protein	>P11274 Breakpoint cluster region protein OS=Homo sapiens OX=9606 GN=BCR PE=1 SV=2	9	13	12.1	142.82
LAMP1	5914.77	4820.19	10671.8	22389	4140.63	5354.49	8051.5	3058.62	14692.2	14620.9	17518.2	4903.68	3660.44	3587.1	25068.7	16163	14049.2	13436.8	P11279	Lysosome-associated membrane glycoprotein 1	>P11279 Lysosome-associated membrane glycoprotein 1 OS=Homo sapiens OX=9606 GN=LAMP1 PE=1 SV=3	7	8	19.4	44.882
ACADM	65155.2	76691.8	38967	46877.9	59847.2	113017	87261.4	82129	55617	50876.3	48660.2	67187.9	88192.5	75155.3	53797.6	43681.4	41766.8	38839.2	P11310	Medium-chain specific acyl-CoA dehydrogenase, mitochondrial	>P11310 Medium-chain specific acyl-CoA dehydrogenase, mitochondrial OS=Homo sapiens OX=9606 GN=ACADM PE=1 SV=1	15	16	42.5	46.588
TOP1	84651.5	184273	202521	302803	173520	207583	161509	191308	178994	180270	193853	165931	174276	141759	228319	142758	198173	148505	P11387	DNA topoisomerase 1	>P11387 DNA topoisomerase 1 OS=Homo sapiens OX=9606 GN=TOP1 PE=1 SV=2	38	47	53.1	90.725
TOP2A	18821.8	87519.7	45773.7	34478	83853.7	110668	41869.8	79258.2	24889.1	14547.9	23184.7	68743.6	72063.8	53123.4	33845.5	39041.4	36579.2	15011.9	P11388	DNA topoisomerase 2-alpha	>P11388 DNA topoisomerase 2-alpha OS=Homo sapiens OX=9606 GN=TOP2A PE=1 SV=3	29	46	29.3	174.38
G6PD	211483	200337	271439	125122	230120	125320	151363	196610	230638	320191	236393	214678	250056	269372	174560	461811	242562	343130	P11413	Glucose-6-phosphate 1-dehydrogenase	>P11413 Glucose-6-phosphate 1-dehydrogenase OS=Homo sapiens OX=9606 GN=G6PD PE=1 SV=4	32	36	75.9	59.256
UBL4A	4887.9	7728.35	5248.05	3366.08	8009.63	5675.52	6450.51	7006.3	3487.52	4475.3	3949.49	7584.93	6446.65	6284.58	3412.86	3932.11	4457.67	4128.29	P11441	Ubiquitin-like protein 4A	>P11441 Ubiquitin-like protein 4A OS=Homo sapiens OX=9606 GN=UBL4A PE=1 SV=1	6	6	46.5	17.776
PC	52034.1	29252.8	11807.8	10776.8	32453.9	21611.6	19475.4	26723.3	11493.9	10730	11061.5	28260.4	42253.2	50553.3	11266.5	27608.6	12529.2	15432	P11498	Pyruvate carboxylase, mitochondrial	>P11498 Pyruvate carboxylase, mitochondrial OS=Homo sapiens OX=9606 GN=PC PE=1 SV=2	25	25	30	129.63
DMD	18254.8	3420.09	3321.44	5240.51	3540.02	4028.16	4786.87	3319.78	3707.39	4120.56	3628.33	3846.55	4192.77	4729.51	3996.68	2724.91	3425.31	3093.31	P11532	Dystrophin	>P11532 Dystrophin OS=Homo sapiens OX=9606 GN=DMD PE=1 SV=3	14	17	5.7	426.74
MTHFD1	148805	230199	293651	141246	244625	181150	185245	233211	244833	243003	207123	210074	209739	189941	198181	220788	270030	222434	P11586	C-1-tetrahydrofolate synthase, cytoplasmic;Methylenetetrahydrofolate dehydrogenase;Methenyltetrahydrofolate cyclohydrolase;Formyltetrahydrofolate synthetase;C-1-tetrahydrofolate synthase, cytoplasmic, N-terminally processed	>P11586 C-1-tetrahydrofolate synthase, cytoplasmic OS=Homo sapiens OX=9606 GN=MTHFD1 PE=1 SV=3	44	45	58.6	101.56
IGF2R	186385	246167	250136	401657	212528	285781	250388	228053	243250	274826	231388	250703	226292	224303	351522	222348	268380	237895	P11717	Cation-independent mannose-6-phosphate receptor	>P11717 Cation-independent mannose-6-phosphate receptor OS=Homo sapiens OX=9606 GN=IGF2R PE=1 SV=3	80	87	44.1	274.37
ADH5	98467.1	108883	138657	63660.6	122088	60891.3	94890.1	114137	122635	138332	113901	107916	113726	119527	82153.7	167905	124680	129323	P11766	Alcohol dehydrogenase class-3	>P11766 Alcohol dehydrogenase class-3 OS=Homo sapiens OX=9606 GN=ADH5 PE=1 SV=4	15	15	42.2	39.724
CDK4	771.674	737.694	446.128	406.332	846.248	1007.13	891.295	1266.59	519.078	462.37	395.865	877.281	755.832	945.551	429.775	505.54	522.457	539.819	P11802	Cyclin-dependent kinase 4	>P11802 Cyclin-dependent kinase 4 OS=Homo sapiens OX=9606 GN=CDK4 PE=1 SV=2	4	5	19.1	33.729
PRPS2	5557.83	13054.9	33431.8	15597.3	11235.1	9251.09	10052.2	13374.9	25943	24789.1	25163.6	9817.11	9980.54	8303.66	18530.4	18157.6	28481.8	22779.9	P11908	Ribose-phosphate pyrophosphokinase 2	>P11908 Ribose-phosphate pyrophosphokinase 2 OS=Homo sapiens OX=9606 GN=PRPS2 PE=1 SV=2	6	15	55.7	34.769
PABPC1;PABPC3	108352	141022	214898	165182	150709	130275	143302	151311	198593	205744	202796	152619	150747	145187	180435	195201	215590	204205	P11940	Polyadenylate-binding protein 1;Polyadenylate-binding protein 3	>P11940 Polyadenylate-binding protein 1 OS=Homo sapiens OX=9606 GN=PABPC1 PE=1 SV=2;>Q9H361 Polyadenylate-binding protein 3 OS=Homo sapiens OX=9606 GN=PABPC3 PE=1 SV=2	21	33	54.7	70.67
PCNA	37306.3	122294	159082	71803.9	116709	92024.6	92578.9	133581	110732	80068	96754.7	101394	107254	97642.5	95324	113925	147857	89593.1	P12004	Proliferating cell nuclear antigen	>P12004 Proliferating cell nuclear antigen OS=Homo sapiens OX=9606 GN=PCNA PE=1 SV=1	15	16	70.5	28.768
COX6A1	904.797	1078.44	1780.14	2165.52	718.737	1449.55	1082.94	1150.03	1933.02	1549.23	2078.01	946.439	871.76	905.908	2359.79	1120.04	1917.56	1743.74	P12074	Cytochrome c oxidase subunit 6A1, mitochondrial	>P12074 Cytochrome c oxidase subunit 6A1, mitochondrial OS=Homo sapiens OX=9606 GN=COX6A1 PE=1 SV=4	1	1	26.6	12.155
HARS	87134.7	126862	112777	56726.8	138581	94373.4	117378	130282	93205.1	129611	87192.9	132569	122882	130023	90257.3	108759	113095	109088	P12081	Histidine--tRNA ligase, cytoplasmic	>P12081 Histidine--tRNA ligase, cytoplasmic OS=Homo sapiens OX=9606 GN=HARS PE=1 SV=2	18	25	47.2	57.41
COL11A1	3841.51	8028.3	14675.6	18746.3	7419.74	8850.42	6553.09	10558.7	23628.8	8661.92	21538.7	9648.71	9918.06	12367.6	15205.7	18020.1	18073.1	30818.2	P12107	Collagen alpha-1(XI) chain	>P12107 Collagen alpha-1(XI) chain OS=Homo sapiens OX=9606 GN=COL11A1 PE=1 SV=4	10	13	8.1	181.06
COL6A1	89378.9	56367.7	29176.3	19454.5	56454	24508.1	79144.7	44216.6	18545.7	15784.4	20325.5	42834.7	61961.5	68221.1	17915.9	121563	23658.2	43397.3	P12109	Collagen alpha-1(VI) chain	>P12109 Collagen alpha-1(VI) chain OS=Homo sapiens OX=9606 GN=COL6A1 PE=1 SV=3	27	27	36.9	108.53
COL6A2	120891	67170.2	15102.1	6185.75	61084.6	23264.9	89764.8	50473.9	8532.68	7175.9	9532.73	41220.8	66626	80943.6	6367.09	52274.8	11701.9	18979.1	P12110	Collagen alpha-2(VI) chain	>P12110 Collagen alpha-2(VI) chain OS=Homo sapiens OX=9606 GN=COL6A2 PE=1 SV=4	23	23	27.8	108.58
COL6A3	52135	113668	45963.7	16715.6	112885	50619	171630	107113	24707.2	19568.4	25791.9	106961	123089	156560	17834.2	69394.7	43647.6	65595.7	P12111	Collagen alpha-3(VI) chain	>P12111 Collagen alpha-3(VI) chain OS=Homo sapiens OX=9606 GN=COL6A3 PE=1 SV=5	59	59	23.5	343.67
SLC25A4	52039.4	19963.8	199171	326952	21276	35890.5	24993.9	18914.8	204348	269424	208955	23078.2	23549.2	23022.6	274927	183645	206814	169846	P12235	ADP/ATP translocase 1	>P12235 ADP/ATP translocase 1 OS=Homo sapiens OX=9606 GN=SLC25A4 PE=1 SV=4	5	19	65.8	33.064
SLC25A6	209982	200650	25197.3	42903.9	175134	256770	213474	190216	21950.5	33292.1	22468.3	170336	188637	169690	30507.3	19590.6	20772.2	16964.2	P12236	ADP/ATP translocase 3;ADP/ATP translocase 3, N-terminally processed	>P12236 ADP/ATP translocase 3 OS=Homo sapiens OX=9606 GN=SLC25A6 PE=1 SV=4	3	18	61.1	32.866
IMPDH2	40922.2	88134.3	107265	53880.9	88891.1	54931.2	74965.4	95782.2	80336.4	118733	70379.6	77507.6	76205.9	80359.8	74190.5	87179	101032	85617.1	P12268	Inosine-5-monophosphate dehydrogenase 2	>P12268 Inosine-5-monophosphate dehydrogenase 2 OS=Homo sapiens OX=9606 GN=IMPDH2 PE=1 SV=2	21	26	53.5	55.804
TPR	259354	352831	320491	513053	302220	419762	339079	336825	364573	283230	388358	317140	321167	294226	413774	273243	336339	299380	P12270	Nucleoprotein TPR	>P12270 Nucleoprotein TPR OS=Homo sapiens OX=9606 GN=TPR PE=1 SV=3	90	111	44.2	267.29
CKB	46548.5	22088.4	39323	28141.8	34240.3	30807.6	38472.9	30083.5	49186.1	89458.7	35197.7	29658.6	26468	20578.4	52297.4	41840.4	49673.4	44488.4	P12277	Creatine kinase B-type	>P12277 Creatine kinase B-type OS=Homo sapiens OX=9606 GN=CKB PE=1 SV=1	14	19	66.9	42.644
ANXA3	21798.9	27104.1	101836	38380.9	21432.3	41039.5	35673.8	33267.4	79025.4	27505.6	53984.8	25582	21327.5	18808.8	45445.8	31155.3	54096.2	37209.6	P12429	Annexin A3	>P12429 Annexin A3 OS=Homo sapiens OX=9606 GN=ANXA3 PE=1 SV=3	16	20	66.3	36.375
BCKDHA	15231.1	16957.1	15968.6	26481	14807.4	25773.3	18216.3	17346.9	20130.5	18208.8	20917.6	15126.6	16881.4	14183.2	22101.7	12945.6	18717.4	17168.5	P12694	2-oxoisovalerate dehydrogenase subunit alpha, mitochondrial	>P12694 2-oxoisovalerate dehydrogenase subunit alpha, mitochondrial OS=Homo sapiens OX=9606 GN=BCKDHA PE=1 SV=2	8	10	28.5	50.47
ACTN1	1.10325e+06	367642	357865	328640	415045	327527	459768	361202	490864	345997	468319	466254	381130	398838	357786	434861	403041	559699	P12814	Alpha-actinin-1	>P12814 Alpha-actinin-1 OS=Homo sapiens OX=9606 GN=ACTN1 PE=1 SV=2	33	59	74.8	103.06
SRC	23138.8	27994.6	24442.1	22265	28258.6	39343	32182	33719.7	25941.2	19613	27589.3	29367.6	25069.9	22036.7	21269.9	14571.6	24236.2	20988.2	P12931	Proto-oncogene tyrosine-protein kinase Src	>P12931 Proto-oncogene tyrosine-protein kinase Src OS=Homo sapiens OX=9606 GN=SRC PE=1 SV=3	11	17	39.6	59.834
PEPD	24563.7	32934.4	30048.5	16807.4	31211.4	23848.4	28714	33870.8	31271.9	31415.3	29898.7	32535.4	27725.5	31195.8	24847.5	25479.8	32427.7	29225	P12955	Xaa-Pro dipeptidase	>P12955 Xaa-Pro dipeptidase OS=Homo sapiens OX=9606 GN=PEPD PE=1 SV=3	11	13	28.4	54.548
XRCC6	254361	447239	428430	393160	384149	469775	384005	451667	427622	344401	402527	388557	380447	349118	405067	301810	406843	343515	P12956	X-ray repair cross-complementing protein 6	>P12956 X-ray repair cross-complementing protein 6 OS=Homo sapiens OX=9606 GN=XRCC6 PE=1 SV=2	36	38	64.5	69.842
XRCC5	178391	313569	244211	206957	262579	321526	260658	311152	232519	194839	222022	259688	250357	237069	224878	166241	229662	195010	P13010	X-ray repair cross-complementing protein 5	>P13010 X-ray repair cross-complementing protein 5 OS=Homo sapiens OX=9606 GN=XRCC5 PE=1 SV=3	39	39	63.5	82.704
COX4I1	81886.8	94584	104862	165928	86039.2	132624	99697.2	89073.8	126859	118097	120465	84890.6	97346.6	84129.1	152707	91779.7	124048	102415	P13073	Cytochrome c oxidase subunit 4 isoform 1, mitochondrial	>P13073 Cytochrome c oxidase subunit 4 isoform 1, mitochondrial OS=Homo sapiens OX=9606 GN=COX4I1 PE=1 SV=1	8	9	47.3	19.576
IFITM1;IFITM2;IFITM3	8071.29	4684.61	3184.25	4509.93	3847.69	3343.53	3662.35	3836.95	4429.8	4380.38	3814.06	2633.85	3605.8	3646.94	4262.86	6385.79	4111.34	3726.55	P13164	Interferon-induced transmembrane protein 1;Interferon-induced transmembrane protein 2;Interferon-induced transmembrane protein 3	>P13164 Interferon-induced transmembrane protein 1 OS=Homo sapiens OX=9606 GN=IFITM1 PE=1 SV=3;>Q01629 Interferon-induced transmembrane protein 2 OS=Homo sapiens OX=9606 GN=IFITM2 PE=1 SV=2;>Q01628 Interferon-induced transmembrane protein 3 OS=Homo sapiens	1	1	12.8	13.964
IFI30	594.558	956.168	289.265	450.139	712.072	679.376	969.192	620.433	623.05	378.232	797.502	564.951	499.79	832.291	996.374	642.809	458.454	1047.63	P13284	Gamma-interferon-inducible lysosomal thiol reductase	>P13284 Gamma-interferon-inducible lysosomal thiol reductase OS=Homo sapiens OX=9606 GN=IFI30 PE=1 SV=3	1	1	3.6	27.963
LAMP2	34710.2	26691.9	25251.4	50675.2	27668.4	46549	55065.6	26658.5	31259.6	26788.3	37733.6	33834.4	30214.4	28934.5	45633.7	28007.3	31253.1	27068.4	P13473	Lysosome-associated membrane glycoprotein 2	>P13473 Lysosome-associated membrane glycoprotein 2 OS=Homo sapiens OX=9606 GN=LAMP2 PE=1 SV=2	5	5	11	44.96
RNH1	137160	144336	194721	88887.4	161818	118403	148493	163464	159560	134019	150388	162417	157454	180833	132821	180744	163347	166531	P13489	Ribonuclease inhibitor	>P13489 Ribonuclease inhibitor OS=Homo sapiens OX=9606 GN=RNH1 PE=1 SV=2	23	23	69.8	49.973
NCAM1	1630.14	2219.81	1487.26	2259.43	1912.8	1615.71	1814.89	2350.35	1578.81	1547.81	1602.3	2237.14	2986.09	3353.1	1718.16	1770.81	1362.84	1413.97	P13591	Neural cell adhesion molecule 1	>P13591 Neural cell adhesion molecule 1 OS=Homo sapiens OX=9606 GN=NCAM1 PE=1 SV=3	4	5	7.7	94.573
ITGA4	1927.33	1875.27	4133.06	5381.38	2037.06	3129.39	3123.23	2237.7	4394.03	3874.94	4944.18	2196.58	2608.23	2598.88	4219.88	3262.64	5224.44	4528.28	P13612	Integrin alpha-4	>P13612 Integrin alpha-4 OS=Homo sapiens OX=9606 GN=ITGA4 PE=1 SV=3	5	6	6.5	114.9
EEF2	363887	584742	849892	383606	712408	422552	561700	684086	613998	869302	579630	707339	613087	630868	571936	747661	819214	698101	P13639	Elongation factor 2	>P13639 Elongation factor 2 OS=Homo sapiens OX=9606 GN=EEF2 PE=1 SV=4	53	54	67.8	95.337
PDIA4	477596	528475	388469	574057	473686	453022	514728	462428	354821	340155	382340	485319	460940	466689	480989	428389	406263	412640	P13667	Protein disulfide-isomerase A4	>P13667 Protein disulfide-isomerase A4 OS=Homo sapiens OX=9606 GN=PDIA4 PE=1 SV=2	40	42	66.2	72.932
P4HA1	300320	179645	157029	226350	224165	156515	208619	187181	154042	163334	154362	273037	234608	311013	197729	350036	186214	239625	P13674	Prolyl 4-hydroxylase subunit alpha-1	>P13674 Prolyl 4-hydroxylase subunit alpha-1 OS=Homo sapiens OX=9606 GN=P4HA1 PE=1 SV=2	30	30	64	61.049
TPT1	53788.3	75487.9	77424.2	27310.4	85171.2	45337.9	69281	87607.8	45424.5	63743.4	45719.1	84308.8	79036.3	82173	40989.6	73229.1	68506.2	62583.6	P13693	Translationally-controlled tumor protein	>P13693 Translationally-controlled tumor protein OS=Homo sapiens OX=9606 GN=TPT1 PE=1 SV=1	8	8	50	19.595
ALAD	19043.5	20361.5	7678.21	5343.77	19448.3	16693.8	18940.1	18412.2	7444.43	9405.6	6114.2	18739.8	21132.6	18678	6667.13	6784.15	7199.85	7557.92	P13716	Delta-aminolevulinic acid dehydratase	>P13716 Delta-aminolevulinic acid dehydratase OS=Homo sapiens OX=9606 GN=ALAD PE=1 SV=1	6	6	22.1	36.294
F3	8388.13	9693.4	45522.5	76444.7	12346.9	51122.7	31498.2	24430.8	61614	58538.9	70295.9	23696.1	14912.7	9728.4	88298.8	19664.6	59806.3	51121.7	P13726	Tissue factor	>P13726 Tissue factor OS=Homo sapiens OX=9606 GN=F3 PE=1 SV=1	6	9	26.8	33.067
PLS3	298740	164509	207302	115893	224540	150827	187716	209566	170388	185421	161869	212368	238083	288969	144976	292738	187303	238462	P13797	Plastin-3	>P13797 Plastin-3 OS=Homo sapiens OX=9606 GN=PLS3 PE=1 SV=4	37	40	60.3	70.81
APEH	76022.8	104989	93851.2	43168.1	99429.7	73008.6	85974.7	104271	70733.4	88836.7	64468.2	95944.6	89413.8	90575.1	60247.1	66973.6	53672.2	74038.2	P13798	Acylamino-acid-releasing enzyme	>P13798 Acylamino-acid-releasing enzyme OS=Homo sapiens OX=9606 GN=APEH PE=1 SV=4	20	22	43.7	81.224
ETFA	88829.1	90896.4	114671	159382	91860.6	133394	109927	92035.7	133786	142294	131805	94594.3	92111.6	94402.5	161128	108797	123752	117744	P13804	Electron transfer flavoprotein subunit alpha, mitochondrial	>P13804 Electron transfer flavoprotein subunit alpha, mitochondrial OS=Homo sapiens OX=9606 GN=ETFA PE=1 SV=1	14	17	65.5	35.079
GYS1	45148.9	58769.4	29669.6	21893	55199.8	32629.7	45641.1	49711	27031	33538.9	26780.5	71238.8	44872.6	48359.8	25742.7	33204.2	32290.4	29995.4	P13807	Glycogen [starch] synthase, muscle	>P13807 Glycogen [starch] synthase, muscle OS=Homo sapiens OX=9606 GN=GYS1 PE=1 SV=2	15	19	35	83.785
PRKAR2A	52066	56848.5	60838.9	41228.8	54941.5	62749.2	62777.9	56602.9	70660.8	61350.1	64040.9	56572.1	54547	54972.9	60437.4	58906	63837.3	68924.7	P13861	cAMP-dependent protein kinase type II-alpha regulatory subunit	>P13861 cAMP-dependent protein kinase type II-alpha regulatory subunit OS=Homo sapiens OX=9606 GN=PRKAR2A PE=1 SV=2	19	21	63.1	45.518
GTF2F2	36368.8	61509.8	44817.5	38019.1	60188.2	65747.6	55683.3	66508.4	44703.8	39688.5	39061.4	60246.5	54062.9	48405.8	41810.3	28073.1	42915.6	38465.6	P13984	General transcription factor IIF subunit 2	>P13984 General transcription factor IIF subunit 2 OS=Homo sapiens OX=9606 GN=GTF2F2 PE=1 SV=2	13	18	70.3	28.38
CD59	2470.18	4032.77	1218.42	1102.3	2157.44	2323.37	3363.46	2590.52	897.505	900.875	765.068	2058.64	2468.42	2320.91	1160.9	1270.18	1108.2	823.027	P13987	CD59 glycoprotein	>P13987 CD59 glycoprotein OS=Homo sapiens OX=9606 GN=CD59 PE=1 SV=1	5	5	37.5	14.177
MTHFD2	17306.6	20977.3	8993.51	12932.3	22395.9	22051	19846.1	22431	7953.18	10155.4	7735.09	24478.2	28185.5	28072.1	10160.4	10237.7	10172.8	10064.1	P13995	Bifunctional methylenetetrahydrofolate dehydrogenase/cyclohydrolase, mitochondrial;NAD-dependent methylenetetrahydrofolate dehydrogenase;Methenyltetrahydrofolate cyclohydrolase	>P13995 Bifunctional methylenetetrahydrofolate dehydrogenase/cyclohydrolase, mitochondrial OS=Homo sapiens OX=9606 GN=MTHFD2 PE=1 SV=2	9	9	37.4	37.895
MIF	27876.8	54049	27150.3	11874.3	62526	37851.2	41061.2	72423.9	20864.2	23317.9	19502.5	60797.5	49177.5	48420.3	14582.5	17360.2	23772.3	18263.9	P14174	Macrophage migration inhibitory factor	>P14174 Macrophage migration inhibitory factor OS=Homo sapiens OX=9606 GN=MIF PE=1 SV=4	4	4	41.7	12.476
CD99	6607.41	2336.34	3143.88	2779.22	2744.62	3205.72	2165.56	1873.01	2556.95	3107.12	4217.26	1487.05	2286.02	2583.98	4308.13	5020.5	3046.05	4293.43	P14209	CD99 antigen	>P14209 CD99 antigen OS=Homo sapiens OX=9606 GN=CD99 PE=1 SV=1	3	3	28.6	18.848
PRKCSH	169361	120812	174340	291379	164026	186838	154795	140635	177463	183934	196717	151942	166779	163597	291554	219863	187142	202475	P14314	Glucosidase 2 subunit beta	>P14314 Glucosidase 2 subunit beta OS=Homo sapiens OX=9606 GN=PRKCSH PE=1 SV=2	20	20	44.5	59.425
FDPS	17898.9	17329.4	57785.6	34687.4	17544.4	21342.7	12887.5	19042	59917.3	44828.7	58692.5	14519.4	15742.8	13873.1	50621.1	46574	46696	77868.8	P14324	Farnesyl pyrophosphate synthase	>P14324 Farnesyl pyrophosphate synthase OS=Homo sapiens OX=9606 GN=FDPS PE=1 SV=4	8	9	25.1	48.275
COX7A2	9953.07	13617.7	8277.06	12187.9	12118.5	20953.7	11346.7	13228.5	10284.3	7783.69	9748.61	10306.9	12596	11594.4	9668.78	5967.68	10348.7	7805.78	P14406	Cytochrome c oxidase subunit 7A2, mitochondrial	>P14406 Cytochrome c oxidase subunit 7A2, mitochondrial OS=Homo sapiens OX=9606 GN=COX7A2 PE=1 SV=1	2	2	27.7	9.3959
NID1	44686.8	14480.6	5080.66	5421.22	12131.9	10886.1	10481.7	13319.7	4290.65	3796.52	5088.94	11916.5	14125.5	14510.2	4013.8	6271.85	4858.39	4723.37	P14543	Nidogen-1	>P14543 Nidogen-1 OS=Homo sapiens OX=9606 GN=NID1 PE=1 SV=3	14	15	15.1	136.38
AKR1A1	107818	117206	71117.9	44511.8	130728	69778.1	98313.2	115009	55565.4	65568.8	54131	144832	110315	112667	66560.3	84236.7	67668.6	67878.8	P14550	Alcohol dehydrogenase [NADP(+)]	>P14550 Aldo-keto reductase family 1 member A1 OS=Homo sapiens OX=9606 GN=AKR1A1 PE=1 SV=3	19	19	63.4	36.573
PKM	544761	881837	842391	358704	891895	500630	713663	931334	651867	691020	624866	899187	751011	789318	492399	658988	776623	687452	P14618	Pyruvate kinase PKM	>P14618 Pyruvate kinase PKM OS=Homo sapiens OX=9606 GN=PKM PE=1 SV=4	44	45	80	57.936
ACYP2	1420.2	806.626	749.131	488.802	1714.14	1357.89	1686.72	1410.3	395.56	805.818	444.908	1702.91	1297.2	1168.13	481.076	462.955	674.817	580.247	P14621	Acylphosphatase-2	>P14621 Acylphosphatase-2 OS=Homo sapiens OX=9606 GN=ACYP2 PE=1 SV=2	3	4	38.4	11.139
HSP90B1	755699	629777	607200	900176	635180	688560	670696	617458	603354	633296	612160	661457	685866	683192	824788	731378	626401	705573	P14625	Endoplasmin	>P14625 Endoplasmin OS=Homo sapiens OX=9606 GN=HSP90B1 PE=1 SV=1	48	53	61.3	92.468
MYL6B	7546.24	8232.08	1633.92	994.497	8707.89	6531.73	7858.81	7406.98	1563.42	2126.67	1503.35	8655.24	6787.74	6830.23	1544.04	1373.72	1536.81	1670.48	P14649	Myosin light chain 6B	>P14649 Myosin light chain 6B OS=Homo sapiens OX=9606 GN=MYL6B PE=1 SV=1	6	8	41.3	22.764
SNRPN;SNRPB	51950.4	73505.5	55858.7	72045.8	66881.5	83429.5	69347.1	70697.6	60798	52091.8	62302.4	64302.5	63900	59041.4	63441.8	46475.7	56688.4	50125.9	P63162	Small nuclear ribonucleoprotein-associated protein N;Small nuclear ribonucleoprotein-associated proteins B and B	>P63162 Small nuclear ribonucleoprotein-associated protein N OS=Homo sapiens OX=9606 GN=SNRPN PE=1 SV=1;>P14678 Small nuclear ribonucleoprotein-associated proteins B and B OS=Homo sapiens OX=9606 GN=SNRPB PE=1 SV=2	7	7	24.6	24.614
IDE	52140.3	67606.5	66706	36697.8	65817.2	51430.1	57145.9	67235.4	56572.9	58889.8	50340.5	62043.4	68837.7	66274.7	44909	61012.7	56056.9	56825.4	P14735	Insulin-degrading enzyme	>P14735 Insulin-degrading enzyme OS=Homo sapiens OX=9606 GN=IDE PE=1 SV=4	29	29	30.6	117.97
COX6B1	4264.31	4615.44	19419.9	21616.6	4227.56	7696.12	4410.62	4872.72	23004.4	19974.1	23342.4	3893.95	4374.57	4320.37	18721.5	12603.6	20401.1	18341.7	P14854	Cytochrome c oxidase subunit 6B1	>P14854 Cytochrome c oxidase subunit 6B1 OS=Homo sapiens OX=9606 GN=COX6B1 PE=1 SV=2	5	6	74.4	10.192
HNRNPL	160225	160665	127881	172496	160125	186159	160236	163512	142357	116475	153022	145111	160596	161018	149678	105695	133759	125231	P14866	Heterogeneous nuclear ribonucleoprotein L	>P14866 Heterogeneous nuclear ribonucleoprotein L OS=Homo sapiens OX=9606 GN=HNRNPL PE=1 SV=2	24	25	55.2	64.132
DARS	211961	311291	205712	140227	306895	254678	267709	321793	189069	237953	189659	299512	283663	296188	179841	182847	215938	202475	P14868	Aspartate--tRNA ligase, cytoplasmic	>P14868 Aspartate--tRNA ligase, cytoplasmic OS=Homo sapiens OX=9606 GN=DARS PE=1 SV=2	32	33	68.7	57.136
JUP	64309.3	82261.8	55168.9	89871.2	56373.9	91333.7	58675.9	74065	64252.7	23051.6	78520.2	73145.3	71043.3	59677.3	51151.6	48862.2	50905.4	45082.9	P14923	Junction plakoglobin	>P14923 Junction plakoglobin OS=Homo sapiens OX=9606 GN=JUP PE=1 SV=3	27	31	55.7	81.744
UQCRB	40734.9	45804.9	51516.1	83154.9	41096.3	65058.5	56423.4	40886.4	52130	65775	57227.2	47082.4	42496.2	38558.7	64441.6	38006	55387.5	44227.4	P14927	Cytochrome b-c1 complex subunit 7	>P14927 Cytochrome b-c1 complex subunit 7 OS=Homo sapiens OX=9606 GN=UQCRB PE=1 SV=2	9	10	64	13.53
GLUL	6000.15	6774.51	35594.5	12841.5	6309.44	6550.17	7553.44	8670.57	27043.2	16266.4	23847.3	6040.73	6593.69	5834.98	14511.9	19811.4	25815.5	20218.4	P15104	Glutamine synthetase	>P15104 Glutamine synthetase OS=Homo sapiens OX=9606 GN=GLUL PE=1 SV=4	7	7	19.6	42.064
AKR1B1	69631.5	168112	115714	169347	175393	122063	127365	104465	117650	140672	85497.7	169673	81788.4	84622	205816	81180	112534	102168	P15121	Aldose reductase	>P15121 Aldo-keto reductase family 1 member B1 OS=Homo sapiens OX=9606 GN=AKR1B1 PE=1 SV=3	16	18	66.1	35.853
ANPEP	25424.1	52287.2	9982.06	7995.53	54887.2	22487.8	124295	48017.1	9174.46	7657.26	9055.17	59474.6	87662.1	70622.9	6210.17	60594.4	10763.1	19097.6	P15144	Aminopeptidase N	>P15144 Aminopeptidase N OS=Homo sapiens OX=9606 GN=ANPEP PE=1 SV=4	25	25	30.9	109.54
PVR	30476.8	19577	18088.1	39734.8	18270.3	29489.2	21398.5	21501.3	20043	22982.6	20224.1	25717.2	20423.5	21489.2	35914.2	24491.8	18821.8	20107.9	P15151	Poliovirus receptor	>P15151 Poliovirus receptor OS=Homo sapiens OX=9606 GN=PVR PE=1 SV=2	6	7	14.1	45.302
GSPT1	68822.8	83119.8	116356	64335.5	89043.5	62387.7	82670.2	91510.2	86671.1	102818	86525.9	85823.3	84323.5	87918.9	86379.9	102875	107109	96273	P15170	Eukaryotic peptide chain release factor GTP-binding subunit ERF3A	>P15170 Eukaryotic peptide chain release factor GTP-binding subunit ERF3A OS=Homo sapiens OX=9606 GN=GSPT1 PE=1 SV=1	12	22	51.5	55.755
ARSA	24940.8	31866.6	24014.3	41773.6	17319.7	25145.7	27300.1	19505.1	33146.1	21525.7	30727.8	18994.8	21178.8	17475.3	37578.5	30497.7	28227.2	33272.9	P15289	Arylsulfatase A;Arylsulfatase A component B;Arylsulfatase A component C	>P15289 Arylsulfatase A OS=Homo sapiens OX=9606 GN=ARSA PE=1 SV=3	8	11	31.6	53.588
B4GALT1	10197.8	15183.1	16262.3	25604.9	13973	14800.1	12726.6	11571.4	12769	15032.6	12383.1	15139.9	13999.3	12998.6	23218.9	16703.8	19584.7	17621.3	P15291	Beta-1,4-galactosyltransferase 1;Lactose synthase A protein;N-acetyllactosamine synthase;Beta-N-acetylglucosaminylglycopeptide beta-1,4-galactosyltransferase;Beta-N-acetylglucosaminyl-glycolipid beta-1,4-galactosyltransferase;Processed beta-1,4-galactosyltransferase 1	>P15291 Beta-1,4-galactosyltransferase 1 OS=Homo sapiens OX=9606 GN=B4GALT1 PE=1 SV=5	6	8	25.9	43.92
EZR	186478	297505	633328	330469	305694	404193	358472	433936	701404	356665	542050	339217	324040	229208	351387	266147	513706	436248	P15311	Ezrin	>P15311 Ezrin OS=Homo sapiens OX=9606 GN=EZR PE=1 SV=4	35	52	67.7	69.412
ATF2	3224.03	5394.42	458.487	798.517	4690.87	6849.18	4843.65	5334.95	562.808	717.252	520.666	4274.05	4819.52	4662.53	737.766	544.128	583.244	585.59	P15336	Cyclic AMP-dependent transcription factor ATF-2	>P15336 Cyclic AMP-dependent transcription factor ATF-2 OS=Homo sapiens OX=9606 GN=ATF2 PE=1 SV=4	4	5	12.7	54.537
UCHL3	28471.7	29256.4	20946.3	12328.6	42868.5	27736.7	34791.5	37816.5	15308.8	32933.1	15865.3	35612.5	33822.2	39373.8	19564.3	22694.7	20348.9	19268.4	P15374	Ubiquitin carboxyl-terminal hydrolase isozyme L3	>P15374 Ubiquitin carboxyl-terminal hydrolase isozyme L3 OS=Homo sapiens OX=9606 GN=UCHL3 PE=1 SV=1	6	9	57.4	26.182
FOSL1	3367.58	6792.58	7127.68	6590.07	6955.26	9049.6	6354.29	8896.58	2923.23	3447.59	3245.92	7389.83	8588.84	6799.7	5358.58	6429.82	4691.57	3037.7	P15407	Fos-related antigen 1	>P15407 Fos-related antigen 1 OS=Homo sapiens OX=9606 GN=FOSL1 PE=1 SV=1	5	5	18.8	29.413
FOSL2	4472.66	4727.51	4018.95	10455.2	4186.36	6689.63	4933.13	4622	4289.52	4124.35	3741.55	4760.43	5421.76	4941.96	6098.21	3167.07	4305.61	3434.79	P15408	Fos-related antigen 2	>P15408 Fos-related antigen 2 OS=Homo sapiens OX=9606 GN=FOSL2 PE=1 SV=1	3	4	15	35.193
CD46	34070.1	21058	17153.6	23761.2	18863.2	26633	25005.1	20882.2	23812.5	16086.6	21260.3	20290.4	19424.5	18532.6	20917	17777.4	19872.1	21417.7	P15529	Membrane cofactor protein	>P15529 Membrane cofactor protein OS=Homo sapiens OX=9606 GN=CD46 PE=1 SV=3	7	7	17.3	43.747
NME1	69261.1	94814.2	70997.1	40137.2	118485	73447.2	98003.7	106243	53174.2	74774.3	51238.3	110088	95631.1	99340.6	51441	63036.3	74434.1	62982.6	P15531	Nucleoside diphosphate kinase A	>P15531 Nucleoside diphosphate kinase A OS=Homo sapiens OX=9606 GN=NME1 PE=1 SV=1	6	12	70.4	17.149
NQO1	61936.3	111613	21807.1	23763.2	170304	39640.3	52934.1	28979.9	105939	191181	19178.3	71350	149274	172984	32733.8	34831.4	71360.6	120027	P15559	NAD(P)H dehydrogenase [quinone] 1	>P15559 NAD(P)H dehydrogenase [quinone] 1 OS=Homo sapiens OX=9606 GN=NQO1 PE=1 SV=1	14	14	47.4	30.867
GNS	91712	93647.6	95097.2	132417	85717.6	128504	130797	77870.3	103324	113669	118280	89711.7	79572.7	70583	141376	76766.6	96863.6	97995.6	P15586	N-acetylglucosamine-6-sulfatase	>P15586 N-acetylglucosamine-6-sulfatase OS=Homo sapiens OX=9606 GN=GNS PE=1 SV=3	11	13	28.1	62.081
ARSB	67805.7	27552.4	10149.2	16200.6	28280.6	28166.1	27947.7	25968.7	13390	15469.4	13591.1	30380.8	34380.7	32445.8	20162.2	49006.6	15960.9	19969.1	P15848	Arylsulfatase B	>P15848 Arylsulfatase B OS=Homo sapiens OX=9606 GN=ARSB PE=1 SV=1	10	11	24.2	59.687
RPS2	227165	358640	337077	219195	359388	273716	333850	373426	319296	334963	305640	356160	346699	340736	252828	304919	324554	314317	P15880	40S ribosomal protein S2	>P15880 40S ribosomal protein S2 OS=Homo sapiens OX=9606 GN=RPS2 PE=1 SV=2	18	19	58.7	31.324
DSP	307238	537646	379225	212283	454505	391201	434759	401942	270336	138474	231274	457338	549187	565463	203549	545873	261306	358227	P15924	Desmoplakin	>P15924 Desmoplakin OS=Homo sapiens OX=9606 GN=DSP PE=1 SV=3	140	140	50.5	331.77
RPA2	7791.24	15459.1	13046.2	8605.37	14410.9	11043	11672.5	15577.4	10993.6	10536	11632.4	12937.5	12636.8	11990.8	9098.68	9722.63	12130.3	10865.9	P15927	Replication protein A 32 kDa subunit	>P15927 Replication protein A 32 kDa subunit OS=Homo sapiens OX=9606 GN=RPA2 PE=1 SV=1	5	6	40.4	29.247
COX7C	19918.6	25958	21542	25395.5	26297.9	37449.3	28812.6	29567.7	21925.1	20352	21735.2	21599.6	27082.7	23476.8	34202.3	17275.9	22289.6	17273.9	P15954	Cytochrome c oxidase subunit 7C, mitochondrial	>P15954 Cytochrome c oxidase subunit 7C, mitochondrial OS=Homo sapiens OX=9606 GN=COX7C PE=1 SV=1	2	2	28.6	7.2454
TIMP2	20116.5	7426.47	13596.1	16327.3	7964.68	11919.2	10616.8	8348.7	21939.1	14667.5	24739.8	7321.2	8941.98	8650.79	15371.4	16666.8	15119.4	18795.2	P16035	Metalloproteinase inhibitor 2	>P16035 Metalloproteinase inhibitor 2 OS=Homo sapiens OX=9606 GN=TIMP2 PE=1 SV=2	5	6	27.7	24.399
CD44	116549	169426	107157	122756	149586	181104	192171	134624	111458	126332	104544	144441	155855	146762	143676	110067	130414	146448	P16070	CD44 antigen	>P16070 CD44 antigen OS=Homo sapiens OX=9606 GN=CD44 PE=1 SV=3	12	12	16.8	81.537
NQO2	6251.53	5782.1	1692.47	712.022	5496.73	4176.98	4359.82	6460.46	1596.22	936.774	1736.67	5862.23	5341.81	5896.87	1117.29	3557.1	947.695	1864.11	P16083	Ribosyldihydronicotinamide dehydrogenase [quinone]	>P16083 Ribosyldihydronicotinamide dehydrogenase [quinone] OS=Homo sapiens OX=9606 GN=NQO2 PE=1 SV=5	2	3	24.2	25.918
H2AFX	47729	68272.9	98288.5	108758	56124.6	68809.3	57486.6	74905.9	107793	73124.6	103337	57256.6	62405.5	55878.9	82011	81040.2	89537.5	79649.6	P16104	Histone H2AX	>P16104 Histone H2AX OS=Homo sapiens OX=9606 GN=H2AFX PE=1 SV=2	5	10	49.7	15.144
ITGB4	9106.4	15472.4	50202.7	34945.5	14648.6	33161.9	20544.9	19272.3	38354.3	20888.8	35385.4	11031.7	13928.2	8941.11	30562.8	24200.5	30083.6	28980	P16144	Integrin beta-4	>P16144 Integrin beta-4 OS=Homo sapiens OX=9606 GN=ITGB4 PE=1 SV=5	15	26	18.4	202.16
CBR1	75062.7	83321.1	115288	55704.3	106202	61271.1	84515.9	94738.5	88552.3	116313	76175.5	90047.1	92603.8	96162.4	73480.8	122395	105182	101863	P16152	Carbonyl reductase [NADPH] 1	>P16152 Carbonyl reductase [NADPH] 1 OS=Homo sapiens OX=9606 GN=CBR1 PE=1 SV=3	11	17	74.4	30.375
ACADS	12050.8	15643.5	7114.96	10301.9	13358.2	17151.6	22176	18077.5	7847	9966.07	11673	28267.2	14746.4	10325.8	9847.19	13572	8052.96	7166.07	P16219	Short-chain specific acyl-CoA dehydrogenase, mitochondrial	>P16219 Short-chain specific acyl-CoA dehydrogenase, mitochondrial OS=Homo sapiens OX=9606 GN=ACADS PE=1 SV=1	6	8	30.3	44.297
CREB1;ATF1	4942.74	7640.74	14744.9	20036.5	5769.27	6991.67	6057.65	6866.3	15463.6	12516.2	14127.7	6288.37	6048.71	6907.14	14749.8	13878.2	14427.4	13256.5	P16220	Cyclic AMP-responsive element-binding protein 1;Cyclic AMP-dependent transcription factor ATF-1	>P16220 Cyclic AMP-responsive element-binding protein 1 OS=Homo sapiens OX=9606 GN=CREB1 PE=1 SV=2;>P18846 Cyclic AMP-dependent transcription factor ATF-1 OS=Homo sapiens OX=9606 GN=ATF1 PE=1 SV=2	4	4	17.3	36.688
PDGFRA	15324.1	18424.9	1260.12	155.371	13143.8	5163.1	12793.9	11304.1	535.862	312.531	588.714	7498.33	15650	21111.3	130.728	6183.44	754.007	1566.1	P16234	Platelet-derived growth factor receptor alpha	>P16234 Platelet-derived growth factor receptor alpha OS=Homo sapiens OX=9606 GN=PDGFRA PE=1 SV=1	7	8	8.5	122.67
GLB1	59179.6	54223.8	44727.9	65701.5	48491	70913.1	81688	54495.1	63561.8	54972.6	79008.3	54578.3	49633.5	49185.8	75712.1	49401.9	61051.8	70701.9	P16278	Beta-galactosidase	>P16278 Beta-galactosidase OS=Homo sapiens OX=9606 GN=GLB1 PE=1 SV=2	15	16	34.3	76.074
PPP3CB	2794.58	4185.58	2170.41	693.828	4413.17	2968.37	3627.4	4021.58	1727.58	2024.86	1685.65	4269.95	3413.16	3467.68	1373.72	1691.18	1797.84	1891.88	P16298	Serine/threonine-protein phosphatase 2B catalytic subunit beta isoform	>P16298 Serine/threonine-protein phosphatase 2B catalytic subunit beta isoform OS=Homo sapiens OX=9606 GN=PPP3CB PE=1 SV=2	3	9	18.9	59.024
NCK1	15134.2	19740.9	16585.3	10501.3	20358.9	13787.2	19395.6	21582.8	16946.9	15564	15265.2	18296.6	19364.9	20991.4	13686.5	15968.8	15409.4	17981.9	P16333	Cytoplasmic protein NCK1	>P16333 Cytoplasmic protein NCK1 OS=Homo sapiens OX=9606 GN=NCK1 PE=1 SV=1	9	15	42.2	42.864
GCFC2	22806.8	16307.5	5353.26	6925.27	16000.9	14327.6	14230.3	16132.8	4820.83	5075.25	4821.26	17144.8	20222.6	20037	5949.46	5584.81	4515.28	5457.28	P16383	GC-rich sequence DNA-binding factor 2	>P16383 GC-rich sequence DNA-binding factor 2 OS=Homo sapiens OX=9606 GN=GCFC2 PE=1 SV=2	4	6	8.1	89.384
HIST1H1B	58161.1	151590	125694	159260	110737	126871	98190.9	157106	146389	55557.4	148538	87721.3	125966	111737	82883.2	125943	113281	89505.9	P16401	Histone H1.5	>P16401 Histone H1.5 OS=Homo sapiens OX=9606 GN=HIST1H1B PE=1 SV=3	11	17	46.9	22.58
HIST1H1D	16061.1	16065.3	22231.7	37472.3	11623.1	14106.5	15513.2	17023	25066.6	24966.9	25217.4	9260.91	12165.1	11599.1	17236.3	11751.8	19081.5	12170.6	P16402	Histone H1.3	>P16402 Histone H1.3 OS=Homo sapiens OX=9606 GN=HIST1H1D PE=1 SV=2	4	13	39.8	22.35
HIST1H1C	16207.1	30760.3	78447.7	74611.2	24190	24050.3	20427.6	30082.3	77418.8	40056.3	70851.9	20252.7	25959.8	19430.1	47049.9	58290	56962.2	54381	P16403	Histone H1.2	>P16403 Histone H1.2 OS=Homo sapiens OX=9606 GN=HIST1H1C PE=1 SV=2	4	16	41.8	21.364
POR	58037.6	60573.5	56360.3	91040.1	52744.4	61093.1	56781.5	55143	60442.1	65623.6	67175.9	54179.5	62552.1	56478.5	77770.5	63625.6	56363	56959.9	P16435	NADPH--cytochrome P450 reductase	>P16435 NADPH--cytochrome P450 reductase OS=Homo sapiens OX=9606 GN=POR PE=1 SV=2	22	29	48.6	76.689
MGMT	4496.3	7215.58	9429.62	7507.67	6614.14	7402.52	6030.45	9318.73	10762.7	8323.2	9139.76	7168.38	6623.22	6477.4	6834.59	7593.22	8221.78	8478.85	P16455	Methylated-DNA--protein-cysteine methyltransferase	>P16455 Methylated-DNA--protein-cysteine methyltransferase OS=Homo sapiens OX=9606 GN=MGMT PE=1 SV=1	5	5	37.2	21.646
FER	4307.87	3594.59	3569.31	2826.78	3928.67	2690.09	3023.65	3041.7	3795.81	3560.84	3568.76	3524.8	3233.97	4325.45	3520.37	5173.86	3679.05	3864.66	P16591	Tyrosine-protein kinase Fer	>P16591 Tyrosine-protein kinase Fer OS=Homo sapiens OX=9606 GN=FER PE=1 SV=2	7	7	10.5	94.637
ATP2A2	436165	250325	203722	374824	244199	319508	301017	251626	200815	205744	195792	265045	267753	263013	312836	246628	222387	216205	P16615	Sarcoplasmic/endoplasmic reticulum calcium ATPase 2	>P16615 Sarcoplasmic/endoplasmic reticulum calcium ATPase 2 OS=Homo sapiens OX=9606 GN=ATP2A2 PE=1 SV=1	46	46	50.4	114.76
FAH	11886	15611	19613.2	13778.4	19720.9	11361.3	15739.1	17519.6	18881.5	35135.8	20662.9	16834	15635.7	14833.6	19742.7	23798.4	24559.7	22814	P16930	Fumarylacetoacetase	>P16930 Fumarylacetoacetase OS=Homo sapiens OX=9606 GN=FAH PE=1 SV=2	11	13	34.4	46.374
STMN1	34269.3	62753.5	143456	53248.7	52730.2	39851.3	25546.7	80499.9	88053.8	82610	95256.9	38907	37000.1	47882.6	50872.5	93100.6	94092.9	88989.8	P16949	Stathmin	>P16949 Stathmin OS=Homo sapiens OX=9606 GN=STMN1 PE=1 SV=3	8	12	52.3	17.302
YBX3	20424.6	33726.1	16914.6	13651.5	30702.4	24824.6	19646.4	29522.1	15860.7	15161.1	16571	29492.6	29091.5	31332.7	16921.6	18744.7	20144	18908.6	P16989	Y-box-binding protein 3	>P16989 Y-box-binding protein 3 OS=Homo sapiens OX=9606 GN=YBX3 PE=1 SV=4	10	14	51.6	40.089
ZNF24	1686.31	2110.74	1822.35	3023.96	2036.15	2316.49	1895.63	2266.97	1907.13	1807.83	1942.32	1814.26	1717.73	1934.42	2199.86	1282.77	1689.72	1494.07	P17028	Zinc finger protein 24	>P17028 Zinc finger protein 24 OS=Homo sapiens OX=9606 GN=ZNF24 PE=1 SV=4	1	2	5.4	42.155
ZKSCAN1	497.103	1206.91	3195.63	4313.56	1051.04	1249.72	680.542	974.485	3251.29	2762.12	3684.98	830.149	601.476	816.376	4459.9	2664.7	3502.82	3271.68	P17029	Zinc finger protein with KRAB and SCAN domains 1	>P17029 Zinc finger protein with KRAB and SCAN domains 1 OS=Homo sapiens OX=9606 GN=ZKSCAN1 PE=1 SV=3	1	5	10.3	63.629
NAGA	51421.9	36963	27562.2	25657.7	30378.2	30625	36210.4	27882.2	26809.7	24454.4	32321.8	32109.3	27615	28543.2	27864.5	32023.1	29148	34478.7	P17050	Alpha-N-acetylgalactosaminidase	>P17050 Alpha-N-acetylgalactosaminidase OS=Homo sapiens OX=9606 GN=NAGA PE=1 SV=2	6	8	24.1	46.564
HMGA1	22116.3	38367	120272	109248	39716.8	54549.6	51273.1	91252.3	87188.8	47843.4	54125.7	42417.1	50427	43967.9	60205.9	45173.3	101896	37811.4	P17096	High mobility group protein HMG-I/HMG-Y	>P17096 High mobility group protein HMG-I/HMG-Y OS=Homo sapiens OX=9606 GN=HMGA1 PE=1 SV=3	8	10	63.6	11.676
GOT1	22942.3	30161.4	52173.4	24427.9	37568.8	25432	31976.1	37847.6	37932.7	59876.2	36216.3	36386.1	32990.6	34663.5	35214.8	41573.5	41963.9	43360.3	P17174	Aspartate aminotransferase, cytoplasmic	>P17174 Aspartate aminotransferase, cytoplasmic OS=Homo sapiens OX=9606 GN=GOT1 PE=1 SV=3	15	15	44.1	46.247
PRKCA	31863.2	40402.4	51825.1	57251.2	48816.5	45373.7	46765.5	36223.3	58844.2	67972.9	71817.6	55663.3	65989.2	61070.2	55893.2	92011.9	64781.9	83269.4	P17252	Protein kinase C alpha type	>P17252 Protein kinase C alpha type OS=Homo sapiens OX=9606 GN=PRKCA PE=1 SV=4	20	22	37.6	76.749
JUNB	6364	18969.6	1588.41	1860.83	12179.6	17428.7	8157.82	14478.5	1069.8	731.652	1133.11	12323.1	14942.1	11653.6	1103.02	1112.32	1207.49	847.086	P17275	Transcription factor jun-B	>P17275 Transcription factor jun-B OS=Homo sapiens OX=9606 GN=JUNB PE=1 SV=1	5	7	28.5	35.879
ITGA2	59315	108363	55444.2	59326.7	112239	68000.9	116782	101814	36117.1	42048.7	50259.4	144353	113865	105148	51567.9	106731	63725.9	61267.2	P17301	Integrin alpha-2	>P17301 Integrin alpha-2 OS=Homo sapiens OX=9606 GN=ITGA2 PE=1 SV=1	26	26	27.3	129.29
GJA1	12577.7	21249.6	24353.7	16731.6	14448.4	8447.64	15399.7	12447.5	24074.9	17436.7	34943.1	13922.6	19194.7	19213.3	15704.4	47958.4	27832.9	31434.6	P17302	Gap junction alpha-1 protein	>P17302 Gap junction alpha-1 protein OS=Homo sapiens OX=9606 GN=GJA1 PE=1 SV=2	8	8	31.4	43.008
NPR3	17908.2	18447.8	10091.4	6056.46	17934.5	14915.7	23437.7	27102.4	8962.81	6597.78	12112.6	20904.8	19945.8	25222.1	6923.32	22945.5	11554.9	10567.1	P17342	Atrial natriuretic peptide receptor 3	>P17342 Atrial natriuretic peptide receptor 3 OS=Homo sapiens OX=9606 GN=NPR3 PE=1 SV=2	14	14	25.1	59.807
SMPD1	17165.9	15966.5	7036.77	12998.2	15479.1	15031.3	17295.3	13051	6777.99	7909.44	8355.66	16758	15706	15302.4	12136.3	9051.42	7169.57	8885.9	P17405	Sphingomyelin phosphodiesterase	>P17405 Sphingomyelin phosphodiesterase OS=Homo sapiens OX=9606 GN=SMPD1 PE=1 SV=5	8	8	14.7	69.935
UBTF	38983.4	71636.4	116311	131019	61072.9	74374.8	61129.4	68937.7	131136	82332.8	134810	58721.6	61561.8	53427.5	103221	89612.8	116542	107619	P17480	Nucleolar transcription factor 1	>P17480 Nucleolar transcription factor 1 OS=Homo sapiens OX=9606 GN=UBTF PE=1 SV=1	25	33	42	89.405
JUND	1023.78	1281.27	2687.82	4286.93	1444.84	1866	864.739	1460.09	2802.89	2952.3	3258.88	1121.48	1571.89	1114.18	5034.6	3120.49	3132.72	3294.5	P17535	Transcription factor jun-D	>P17535 Transcription factor jun-D OS=Homo sapiens OX=9606 GN=JUND PE=1 SV=3	3	4	17	35.173
NDUFB7	46711.8	44766.1	24999.6	43544.2	38111.3	60581.2	50267.3	41784.9	31384.7	33827.6	29702.2	39762.7	46069.9	39886.2	37701.4	23768.3	27642.2	27221.7	P17568	NADH dehydrogenase [ubiquinone] 1 beta subcomplex subunit 7	>P17568 NADH dehydrogenase [ubiquinone] 1 beta subcomplex subunit 7 OS=Homo sapiens OX=9606 GN=NDUFB7 PE=1 SV=4	6	6	43.8	16.402
PRKACA	38616.9	46325.5	48270.1	29633.9	46885.5	34750.1	40769.1	43486	42845.3	40264.5	38447.3	41378.3	41975.9	48090.9	33730.5	49965.8	41890.5	47286.8	P17612	cAMP-dependent protein kinase catalytic subunit alpha	>P17612 cAMP-dependent protein kinase catalytic subunit alpha OS=Homo sapiens OX=9606 GN=PRKACA PE=1 SV=2	7	19	51.3	40.589
CAPN2	121538	178235	282882	95863.9	186953	101924	159612	202080	193958	202648	243689	167853	147561	193296	138451	221400	247207	155701	P17655	Calpain-2 catalytic subunit	>P17655 Calpain-2 catalytic subunit OS=Homo sapiens OX=9606 GN=CAPN2 PE=1 SV=6	30	31	59.6	79.994
CEBPB	2169.27	3969.5	5393.44	13125.9	3864.99	6797.8	3914.31	3826.99	5751.57	8971.56	5836.39	4458.03	3787.4	3296.17	11157.9	4816.76	6003.64	5902.27	P17676	CCAAT/enhancer-binding protein beta	>P17676 CCAAT/enhancer-binding protein beta OS=Homo sapiens OX=9606 GN=CEBPB PE=1 SV=2	2	4	14.2	36.105
GAP43	3164.14	8446.95	12826.3	2490.56	19013	2400.8	3240.42	4901.04	5317.25	4550.62	6230.77	9473.29	14921	7565.18	2230.78	63163.4	9719.22	13071.9	P17677	Neuromodulin	>P17677 Neuromodulin OS=Homo sapiens OX=9606 GN=GAP43 PE=1 SV=1	8	8	55.9	24.802
HLA-G	21072.6	15303.6	5816.25	9942.53	14604.6	8783.71	25267.2	18979.6	13906.9	9285.26	7749.19	14241.8	17128.1	12493.6	15210.4	11198.2	8619.98	11050.5	P17693	HLA class I histocompatibility antigen, alpha chain G	>P17693 HLA class I histocompatibility antigen, alpha chain G OS=Homo sapiens OX=9606 GN=HLA-G PE=1 SV=1	2	4	12.4	38.224
PTPN2	2752.75	4826.21	8114.95	12336.9	3542.6	5514.78	4495.97	4600.4	8278.09	9363.69	8871.02	4483.02	3777.75	4675.13	10526.7	6364.76	8658.64	7043.59	P17706	Tyrosine-protein phosphatase non-receptor type 2	>P17706 Tyrosine-protein phosphatase non-receptor type 2 OS=Homo sapiens OX=9606 GN=PTPN2 PE=1 SV=2	4	9	25.5	48.473
CTPS1	148301	91131.4	87366.8	51966	101734	63410.7	83582.4	96728.7	63045.7	72272.8	60768.4	98821.4	89351.5	93553.5	61063	88638.6	81367.2	73456.7	P17812	CTP synthase 1	>P17812 CTP synthase 1 OS=Homo sapiens OX=9606 GN=CTPS1 PE=1 SV=2	21	23	36.7	66.69
ENG	69038	55990.5	38998.2	14585	58587.8	28320.3	54729.9	47953.5	19161.4	22220	21336.1	55997	78391.5	86632.6	14286.7	121528	30848.4	58936.9	P17813	Endoglin	>P17813 Endoglin OS=Homo sapiens OX=9606 GN=ENG PE=1 SV=2	15	15	28.1	70.577
DDX5	116362	173463	175846	263225	166739	217730	184921	182382	175233	164436	184566	175966	175017	148833	203898	142989	178856	140066	P17844	Probable ATP-dependent RNA helicase DDX5	>P17844 Probable ATP-dependent RNA helicase DDX5 OS=Homo sapiens OX=9606 GN=DDX5 PE=1 SV=1	23	36	60.1	69.147
PFKL	52976.9	80170.9	97830.8	47756.1	78000	57892.9	62927.7	82006.6	87616.5	90351.1	88454.7	81897.4	76541.4	70736.8	58991.1	90175.6	89402.2	88873.5	P17858	ATP-dependent 6-phosphofructokinase, liver type	>P17858 ATP-dependent 6-phosphofructokinase, liver type OS=Homo sapiens OX=9606 GN=PFKL PE=1 SV=6	22	30	44.9	85.018
GM2A	18199	17889.8	17173.9	36766.9	17089.8	20973.9	25946	16628.3	19920.6	28406.8	21419.8	17560.7	17068	16129.6	39152.5	16276.2	22510.7	19890.6	P17900	Ganglioside GM2 activator;Ganglioside GM2 activator isoform short	>P17900 Ganglioside GM2 activator OS=Homo sapiens OX=9606 GN=GM2A PE=1 SV=4	4	6	33.2	20.838
LGALS3	49211	76313.4	55693.4	19231.1	73569.6	26744.9	46748.1	83547	48413.8	22837.9	42370.8	66058.4	73098.3	79493.8	20312.8	79251.2	45310.6	58539.3	P17931	Galectin-3	>P17931 Galectin-3 OS=Homo sapiens OX=9606 GN=LGALS3 PE=1 SV=5	11	11	38	26.152
IGFBP3	12521.1	25714.6	31681	64077.3	15428.7	20100.4	20659.7	22446.6	33504.7	24410.5	41130.2	25508.4	23758.1	26154.8	25000.5	47002.7	34170	34496.9	P17936	Insulin-like growth factor-binding protein 3	>P17936 Insulin-like growth factor-binding protein 3 OS=Homo sapiens OX=9606 GN=IGFBP3 PE=1 SV=2	13	15	55.7	31.674
PSMC3	103552	132345	140812	112340	132910	109136	125643	127942	130786	141943	137057	124872	121223	126680	133915	126613	146819	137639	P17980	26S protease regulatory subunit 6A	>P17980 26S proteasome regulatory subunit 6A OS=Homo sapiens OX=9606 GN=PSMC3 PE=1 SV=3	27	28	71.3	49.203
TCP1	143401	175644	233226	160012	180882	155332	150315	171046	207348	244903	212304	174580	158006	155906	199005	180085	243483	205222	P17987	T-complex protein 1 subunit alpha	>P17987 T-complex protein 1 subunit alpha OS=Homo sapiens OX=9606 GN=TCP1 PE=1 SV=1	30	31	73.2	60.343
PTPN1	89803.8	80249.3	87099.8	237937	79276.1	143551	118881	76152.4	98181.6	127806	97371.5	95041	87164	91437.5	213373	94028.6	105420	106158	P18031	Tyrosine-protein phosphatase non-receptor type 1	>P18031 Tyrosine-protein phosphatase non-receptor type 1 OS=Homo sapiens OX=9606 GN=PTPN1 PE=1 SV=1	26	26	63.9	49.966
IGFBP2	45707.9	8616.27	1936.08	1860.71	10388.6	5293.29	6631.09	7995.52	1689.1	2334.84	1863.55	9067.86	10516.5	14167.5	1335.66	8086.45	1783.15	2826.7	P18065	Insulin-like growth factor-binding protein 2	>P18065 Insulin-like growth factor-binding protein 2 OS=Homo sapiens OX=9606 GN=IGFBP2 PE=1 SV=2	8	8	30.8	34.814
ERCC2	8799.52	11565.5	14921.6	21303.5	11451.1	13425.7	10709.7	12048.1	16048.7	14993.4	15132.2	11340.3	12825.2	9551.08	18995.8	14580.9	14884.3	14402.8	P18074	TFIIH basal transcription factor complex helicase XPD subunit	>P18074 General transcription and DNA repair factor IIH helicase subunit XPD OS=Homo sapiens OX=9606 GN=ERCC2 PE=1 SV=1	12	14	22.5	86.908
RPL35A	78232.4	89782.8	146120	125756	92943	77435.5	83149.4	89943.5	153307	155735	147630	94510.4	93162.2	90312.3	133328	139799	151317	144217	P18077	60S ribosomal protein L35a	>P18077 60S ribosomal protein L35a OS=Homo sapiens OX=9606 GN=RPL35A PE=1 SV=2	7	7	52.7	12.538
ITGB5	105871	93492.2	75478.9	115893	93572.1	110191	106626	85557.6	99720.8	57996	117205	88963.8	77284.7	73183.4	109255	68778.7	93648.4	99013.2	P18084	Integrin beta-5	>P18084 Integrin beta-5 OS=Homo sapiens OX=9606 GN=ITGB5 PE=1 SV=1	22	26	44.3	88.053
ARF4	110558	109416	160138	93944.9	126592	79311.8	117314	115778	138763	144329	130501	135298	126189	139083	128658	190868	153727	184376	P18085	ADP-ribosylation factor 4	>P18085 ADP-ribosylation factor 4 OS=Homo sapiens OX=9606 GN=ARF4 PE=1 SV=3	6	11	80	20.511
RPL7	55988.6	70020.3	115637	96067.2	69809.6	65482.4	73047.3	73124.5	111694	121329	108500	77375.9	72230.5	69465	105624	104709	110105	109785	P18124	60S ribosomal protein L7	>P18124 60S ribosomal protein L7 OS=Homo sapiens OX=9606 GN=RPL7 PE=1 SV=1	15	16	51.6	29.225
VCL	1.26181e+06	815363	813339	416029	802126	561726	733156	858539	772640	742131	743930	817468	789118	859689	550464	879533	787834	866057	P18206	Vinculin	>P18206 Vinculin OS=Homo sapiens OX=9606 GN=VCL PE=1 SV=4	77	81	72.1	123.8
ITGB6	55513.2	49783	23467.6	33486	42434.5	45311.3	47067.5	40989.5	23248.4	21763	24887.8	47407.5	37381.8	40571.7	28020.7	24260.6	24499.7	23699.4	P18564	Integrin beta-6	>P18564 Integrin beta-6 OS=Homo sapiens OX=9606 GN=ITGB6 PE=1 SV=2	1	1	1.1	85.935
SON	41681.7	53329.6	62109.7	93873.8	49692.2	69193.7	46179	52444.9	69147.8	58656.6	73800.1	48848.5	49965	46351.6	77127.4	56800.4	62376.6	63528.5	P18583	Protein SON	>P18583 Protein SON OS=Homo sapiens OX=9606 GN=SON PE=1 SV=4	31	31	16.7	263.83
NELFE	31305.4	37132.9	15029	15758.7	35530.6	40593.6	31097.6	37512.9	14425.5	11961.2	14989.5	31323.8	33111.1	32535.4	14070.2	13449.5	14359.8	13217.3	P18615	Negative elongation factor E	>P18615 Negative elongation factor E OS=Homo sapiens OX=9606 GN=NELFE PE=1 SV=3	12	12	42.1	43.239
RPL17	48168.6	66148.3	99922.3	76580.9	67642.2	59249	58226.7	69805	92662.9	99248.3	87281	64851.8	64442.4	63806.3	78722.8	88551.9	95265.6	90850.6	P18621	60S ribosomal protein L17	>P18621 60S ribosomal protein L17 OS=Homo sapiens OX=9606 GN=RPL17 PE=1 SV=3	8	9	50.5	21.397
PGAM1	96017.1	163678	243270	116037	165189	93199	118288	160729	173764	291741	171834	165311	123923	137738	146951	210768	217548	186920	P18669	Phosphoglycerate mutase 1	>P18669 Phosphoglycerate mutase 1 OS=Homo sapiens OX=9606 GN=PGAM1 PE=1 SV=2	15	16	79.5	28.804
RCC1	16203.1	23045.3	48151.2	62123.8	19262.3	23489.7	21106.5	21605.6	52764.1	42897.2	52093	18476.3	18877.9	17403.8	48770.5	38321.5	48571.6	44753.7	P18754	Regulator of chromosome condensation	>P18754 Regulator of chromosome condensation OS=Homo sapiens OX=9606 GN=RCC1 PE=1 SV=1	9	12	40.1	44.969
SDC1	1907.27	2112.19	4807.11	3763.08	2125.15	2416.04	4280.33	2775.74	3502.82	4437.71	3980.95	1697.92	2078.91	2102.77	4629.66	4179.54	3854.12	4026.38	P18827	Syndecan-1	>P18827 Syndecan-1 OS=Homo sapiens OX=9606 GN=SDC1 PE=1 SV=3	3	3	13.9	32.461
LIG1	8874.55	18054.9	8765.93	3880.58	16812.1	15732.3	14702.1	20041.3	6054.27	4562.72	5495.4	15896	15068.4	14071.8	5343.6	5423.13	7494.32	4679.61	P18858	DNA ligase 1	>P18858 DNA ligase 1 OS=Homo sapiens OX=9606 GN=LIG1 PE=1 SV=1	14	14	19.4	101.73
XRCC1	20635.7	27991	18898.6	21027.1	26879.2	23825.5	22828.7	27148	18087.4	12097.1	17331.4	24096.5	25525.9	23494.9	16459.3	15511.2	17800.5	17490.5	P18887	DNA repair protein XRCC1	>P18887 DNA repair protein XRCC1 OS=Homo sapiens OX=9606 GN=XRCC1 PE=1 SV=2	11	11	17.7	69.476
PAM	5180.44	4772.7	8542.79	15766.9	4447.79	6026.83	5799.45	4985.49	9770.05	11189.8	10440.3	6161.39	5010.76	5955.13	14826.7	8648.33	9078.1	9397.61	P19021	Peptidyl-glycine alpha-amidating monooxygenase;Peptidylglycine alpha-hydroxylating monooxygenase;Peptidyl-alpha-hydroxyglycine alpha-amidating lyase	>P19021 Peptidyl-glycine alpha-amidating monooxygenase OS=Homo sapiens OX=9606 GN=PAM PE=1 SV=2	8	8	10.9	108.33
CDH2	11352.7	14662.5	39679.7	65170.9	11314.6	18114.1	13429.1	13763.5	50439.4	29822.5	56323.2	13743.1	12314	11854.5	49480.1	34513.6	44170.1	46193.6	P19022	Cadherin-2	>P19022 Cadherin-2 OS=Homo sapiens OX=9606 GN=CDH2 PE=1 SV=4	16	17	27.3	99.808
PLCG1	19015.6	27417.4	22414.8	14236	25499.7	18749.9	23075.8	27791	17496.2	20793.5	17975.5	25181.6	23006.8	22219.6	14825.1	16767.4	18903	17530.5	P19174	1-phosphatidylinositol 4,5-bisphosphate phosphodiesterase gamma-1	>P19174 1-phosphatidylinositol 4,5-bisphosphate phosphodiesterase gamma-1 OS=Homo sapiens OX=9606 GN=PLCG1 PE=1 SV=1	20	20	18.1	148.53
CD58	5691.42	6738.71	6321.65	7063.91	5172.79	5848.1	4804.59	4971.7	6485.96	5070.72	8079.17	5187.6	5867.11	5705.26	6636.6	5940.4	6255.83	7705.47	P19256	Lymphocyte function-associated antigen 3	>P19256 Lymphocyte function-associated antigen 3 OS=Homo sapiens OX=9606 GN=CD58 PE=1 SV=1	2	2	7.2	28.147
VCAM1	3837.26	5695.21	304.268	467.316	7735.8	4231.39	4161.03	5040.43	494.083	344.719	316.565	7601.02	14802.1	26902.1	183.781	1614.45	461.734	1863.89	P19320	Vascular cell adhesion protein 1	>P19320 Vascular cell adhesion protein 1 OS=Homo sapiens OX=9606 GN=VCAM1 PE=1 SV=1	8	9	11.2	81.275
NCL	306827	514484	493089	800448	533851	681129	570461	548262	555453	712587	537707	526324	528576	463891	638406	401335	503500	456797	P19338	Nucleolin	>P19338 Nucleolin OS=Homo sapiens OX=9606 GN=NCL PE=1 SV=3	43	47	47.7	76.613
HK1	204763	226922	289195	447740	216932	339161	277231	235455	311984	488331	320900	239031	232177	209526	432629	241774	332518	261343	P19367	Hexokinase-1	>P19367 Hexokinase-1 OS=Homo sapiens OX=9606 GN=HK1 PE=1 SV=3	39	48	54.7	102.48
POLR2C	10603.3	14098.5	20783.6	24940.2	14173.2	15769	14306.5	14539.7	21570.9	20944.9	22305.3	15560.9	14171.7	13228.8	21193	18284.7	21174.9	19316.4	P19387	DNA-directed RNA polymerase II subunit RPB3	>P19387 DNA-directed RNA polymerase II subunit RPB3 OS=Homo sapiens OX=9606 GN=POLR2C PE=1 SV=2	7	8	48.7	31.441
POLR2E	8200.23	12885	18639.9	23177.8	11354.7	14340.4	12341.3	13114.5	19004	19943.6	18654.9	11677.7	11687	10587.6	21633.8	14713.8	19843.7	17023.1	P19388	DNA-directed RNA polymerases I, II, and III subunit RPABC1	>P19388 DNA-directed RNA polymerases I, II, and III subunit RPABC1 OS=Homo sapiens OX=9606 GN=POLR2E PE=1 SV=4	6	6	31.9	24.551
NDUFV2	51321	51685.8	37947.3	67925.3	44661.3	73449.9	59911.4	47548	47373.1	54482.5	48694.6	44152.4	52102.3	47790.5	57977	38541	42471.7	41988.7	P19404	NADH dehydrogenase [ubiquinone] flavoprotein 2, mitochondrial	>P19404 NADH dehydrogenase [ubiquinone] flavoprotein 2, mitochondrial OS=Homo sapiens OX=9606 GN=NDUFV2 PE=1 SV=2	11	11	50.2	27.391
ERCC3	17973.2	20191.6	24783.5	39368.9	19276.5	30649.8	22327	20434.8	30430.5	25589.6	31527.9	19576.7	20331.1	20314.3	33560	24156.6	26780.1	26502.1	P19447	TFIIH basal transcription factor complex helicase XPB subunit	>P19447 General transcription and DNA repair factor IIH helicase subunit XPB OS=Homo sapiens OX=9606 GN=ERCC3 PE=1 SV=1	13	20	33.1	89.277
TRIM21	10033.3	12234.2	8491.93	5177.08	12350	9498.81	9915.06	10329.2	8405.69	7953.39	7765.05	11062.8	9007.87	10228.1	5867.48	8924.18	7486.58	7215.42	P19474	E3 ubiquitin-protein ligase TRIM21	>P19474 E3 ubiquitin-protein ligase TRIM21 OS=Homo sapiens OX=9606 GN=TRIM21 PE=1 SV=1	7	8	17.5	54.169
EIF2AK2	39449.5	43890	44828.3	35807.4	42646.3	26201.8	29486.5	34878.5	42885.6	67419.9	44449.4	33259.4	31222.8	33088.9	42143.3	53479	45146.3	45844.7	P19525	Interferon-induced, double-stranded RNA-activated protein kinase	>P19525 Interferon-induced, double-stranded RNA-activated protein kinase OS=Homo sapiens OX=9606 GN=EIF2AK2 PE=1 SV=2	15	18	39	62.094
SRM	36339.5	42730.7	58402.8	28532.1	61181.4	30349.8	45878.2	55159.7	43951.7	63150.5	41801.6	56228.1	49446.7	55663.3	42125.1	59613.2	57371.4	58355.4	P19623	Spermidine synthase	>P19623 Spermidine synthase OS=Homo sapiens OX=9606 GN=SRM PE=1 SV=1	13	13	66.9	33.824
CSNK2A2	12659.5	13721.3	59280.1	57726.9	14252	14121.1	14941.7	13632.8	63954.4	64930.6	62397.6	14684.5	13762.3	13391.1	59193.3	54412.8	59914.6	58449.9	P19784	Casein kinase II subunit alpha	>P19784 Casein kinase II subunit alpha OS=Homo sapiens OX=9606 GN=CSNK2A2 PE=1 SV=1	11	13	49.4	41.213
NFKB1	13124.4	15760.4	6653.43	3993.4	13490	10675	11420.8	12766.6	5495.93	5486.11	5721.67	12037.7	13031.7	13496.5	5757.66	6439.18	5573.28	5793.46	P19838	Nuclear factor NF-kappa-B p105 subunit;Nuclear factor NF-kappa-B p50 subunit	>P19838 Nuclear factor NF-kappa-B p105 subunit OS=Homo sapiens OX=9606 GN=NFKB1 PE=1 SV=2	13	13	18.8	105.35
TYMP	3406.48	10930	2365.32	2444.82	6983.03	3361.79	3055.72	3502.97	1979.37	1585	1847.95	3349.04	3467.19	3983.29	1818.78	2875.61	1586.17	1991.46	P19971	Thymidine phosphorylase	>P19971 Thymidine phosphorylase OS=Homo sapiens OX=9606 GN=TYMP PE=1 SV=2	3	3	8.7	49.955
ATP2B1	55355.2	40318	26522.2	38429.7	40192.2	41857	47765.1	34612.2	30739.2	27502.2	31483.8	45626	45971.5	44973.2	35983.2	32139.9	28789.1	34040.4	P20020	Plasma membrane calcium-transporting ATPase 1	>P20020 Plasma membrane calcium-transporting ATPase 1 OS=Homo sapiens OX=9606 GN=ATP2B1 PE=1 SV=4	18	32	30.3	134.68
EIF2S2	87332.6	114579	116031	74950.6	122801	94419.2	105474	114337	103639	119943	100464	121434	118827	122756	101858	119691	114519	115847	P20042	Eukaryotic translation initiation factor 2 subunit 2	>P20042 Eukaryotic translation initiation factor 2 subunit 2 OS=Homo sapiens OX=9606 GN=EIF2S2 PE=1 SV=2	24	24	65.8	38.388
ANXA7	41829.1	53522.4	64245.7	33681.1	62501.5	35459.3	49201.5	56750.5	48325.5	64245.7	48788.9	57556.1	63221	70127.5	40831.8	73427.9	54773.4	58898.4	P20073	Annexin A7	>P20073 Annexin A7 OS=Homo sapiens OX=9606 GN=ANXA7 PE=1 SV=3	18	18	38.9	52.739
BTF3	38444.3	68915.2	78295.1	32317.1	75788.7	56902	62182.7	79564.2	51144.3	67453.7	47185.2	74937.1	67337.1	71579.8	51214.2	51470.5	70329.7	53776.9	P20290	Transcription factor BTF3	>P20290 Transcription factor BTF3 OS=Homo sapiens OX=9606 GN=BTF3 PE=1 SV=1	9	11	69.9	22.168
RAB3B	55352.5	32866.9	20451.1	29770.1	31500.7	39318.3	64307.9	33461.7	16865.6	45033.6	16393.1	33449.3	43797.9	51158.9	36022	44308.9	21743.9	24583.2	P20337	Ras-related protein Rab-3B	>P20337 Ras-related protein Rab-3B OS=Homo sapiens OX=9606 GN=RAB3B PE=1 SV=2	6	7	40.2	24.758
RAB4A	35054.1	33341.7	9078.06	7225.52	30001.1	40689.9	37112.7	32467.2	8361	8757.24	8619.64	34863	36397.5	36173.8	9283.42	8503.53	8772.04	9135.94	P20338	Ras-related protein Rab-4A	>P20338 Ras-related protein Rab-4A OS=Homo sapiens OX=9606 GN=RAB4A PE=1 SV=3	6	8	50.5	24.389
RAB5A	6183.67	7143.27	16915.2	19435	6559.11	7818.05	7884.02	7688.29	17026.5	15951.4	17399.3	6985.6	6965.32	6958.37	17881.8	17911.5	19593.1	17116.9	P20339	Ras-related protein Rab-5A	>P20339 Ras-related protein Rab-5A OS=Homo sapiens OX=9606 GN=RAB5A PE=1 SV=2	6	10	65.1	23.658
RAB6A	125074	93773	61261.7	72832.5	91010.7	100915	99954.2	97496.5	57814.8	57417.3	59329.6	97635.4	99925.9	101493	66945.6	60928.3	62149.2	59095.4	P20340	Ras-related protein Rab-6A	>P20340 Ras-related protein Rab-6A OS=Homo sapiens OX=9606 GN=RAB6A PE=1 SV=3	4	12	68.8	23.593
MSH3	4734.92	8683.52	1794.57	1954.07	8371.68	10454.8	6120.43	8741.82	1924.19	1356.35	1706.71	8175.71	8178.64	7154.1	1795.15	1715.68	2097.39	1865.2	P20585	DNA mismatch repair protein Msh3	>P20585 DNA mismatch repair protein Msh3 OS=Homo sapiens OX=9606 GN=MSH3 PE=1 SV=4	13	13	14.2	127.41
MX1	55928.9	196035	247.333	244.462	59229.8	23904.4	20239.2	29754.8	201.016	182.737	454.309	23495.8	21711.1	19168.5	161.437	397.383	282.356	357.042	P20591	Interferon-induced GTP-binding protein Mx1;Interferon-induced GTP-binding protein Mx1, N-terminally processed	>P20591 Interferon-induced GTP-binding protein Mx1 OS=Homo sapiens OX=9606 GN=MX1 PE=1 SV=4	22	22	39.9	75.519
NPR2	651.99	424.173	1589.36	2391.16	421.038	355.63	657.031	627.727	1919.03	1146.02	1949.9	504.709	555.856	560.582	1652.91	1914.69	1577.09	1904.09	P20594	Atrial natriuretic peptide receptor 2	>P20594 Atrial natriuretic peptide receptor 2 OS=Homo sapiens OX=9606 GN=NPR2 PE=1 SV=1	5	5	5.9	117.02
PSMB1	66914.6	100713	79407.6	62997.9	93888.5	74645.4	79888.5	87457.8	69410.1	79953	77224.9	89181.1	82722.5	82799.2	71868.8	70976.7	82011.6	78036	P20618	Proteasome subunit beta type-1	>P20618 Proteasome subunit beta type-1 OS=Homo sapiens OX=9606 GN=PSMB1 PE=1 SV=2	10	10	53.9	26.489
M6PR	33533.7	33139.2	21699.6	32624.1	34718.2	40051.3	34734.1	30107.5	22712.2	27531.3	25013.8	36050.7	33685.6	33067.1	29823.8	17206.5	29591.3	23611.4	P20645	Cation-dependent mannose-6-phosphate receptor	>P20645 Cation-dependent mannose-6-phosphate receptor OS=Homo sapiens OX=9606 GN=M6PR PE=1 SV=1	6	9	41.5	30.993
COX5A	16908.3	14375.7	14930.5	12993.7	14484.5	31300.3	12875.1	14224.2	11831.5	18968.1	26654.5	12634.9	12024.7	13492.8	17182.4	14521.9	12250.2	15951.7	P20674	Cytochrome c oxidase subunit 5A, mitochondrial	>P20674 Cytochrome c oxidase subunit 5A, mitochondrial OS=Homo sapiens OX=9606 GN=COX5A PE=1 SV=2	4	4	31.3	16.762
LMNB1	112658	169402	225782	250540	138607	162497	130747	160861	244649	145999	257787	130304	141088	132021	192575	185425	217716	196217	P20700	Lamin-B1	>P20700 Lamin-B1 OS=Homo sapiens OX=9606 GN=LMNB1 PE=1 SV=2	36	41	67.6	66.408
CAST	77065.2	64320.2	63144.7	30619.8	107005	59275.6	77844.4	55141.8	42581.2	77174.4	37897.4	61264.7	65764.2	84865.5	67004.3	65113	50260.4	48737.6	P20810	Calpastatin	>P20810 Calpastatin OS=Homo sapiens OX=9606 GN=CAST PE=1 SV=4	22	25	46.8	76.572
IMPDH1	1966.77	2794.88	5557.64	2334.65	2658.85	1929.76	2310.82	3761.37	3100.42	4464.21	3639.43	3254.23	3044.34	3041.58	3166.26	9039.4	4320.81	4356.23	P20839	Inosine-5-monophosphate dehydrogenase 1	>P20839 Inosine-5-monophosphate dehydrogenase 1 OS=Homo sapiens OX=9606 GN=IMPDH1 PE=1 SV=2	5	7	17.3	55.405
COL5A1	61658.8	45034.8	9328.54	6546.97	71535.3	24335.6	47736.4	52370.6	6559.26	5819.28	7634.82	58468.3	68988.3	77526.8	5083.21	23393.9	9374.5	16973	P20908	Collagen alpha-1(V) chain	>P20908 Collagen alpha-1(V) chain OS=Homo sapiens OX=9606 GN=COL5A1 PE=1 SV=3	17	19	13.3	183.56
NEB	8188.95	6879.35	7974.46	11882	10606.7	10572.3	11031.7	8648.73	9260.17	6072.13	9313.34	8680.91	14524.4	11754.4	10169.1	5792.36	8615.47	8547.18	P20929	Nebulin	>P20929 Nebulin OS=Homo sapiens OX=9606 GN=NEB PE=1 SV=5	4	4	0.6	772.91
AGA	3462.92	3735.35	3905.73	6759.2	4309.58	7188.01	7199.77	3776.49	5540.27	4545.82	4657.81	4564.99	5413.32	4645.33	5086.69	3730.91	4394.85	4236.16	P20933	N(4)-(beta-N-acetylglucosaminyl)-L-asparaginase;Glycosylasparaginase alpha chain;Glycosylasparaginase beta chain	>P20933 N(4)-(beta-N-acetylglucosaminyl)-L-asparaginase OS=Homo sapiens OX=9606 GN=AGA PE=1 SV=2	4	4	17.9	37.208
RASA1	17922.8	27470.4	7937.58	7217.79	32964.1	17004.8	26097	28672.8	7168.67	6903.44	7049.5	29010	25620.3	24732.8	7217.17	6512.57	8339.05	7738.91	P20936	Ras GTPase-activating protein 1	>P20936 Ras GTPase-activating protein 1 OS=Homo sapiens OX=9606 GN=RASA1 PE=1 SV=1	18	18	20.9	116.4
PTMS	5394.76	4164.13	14735.3	5698.09	6302.72	3836.59	5421.2	4776.39	11552.5	5004.6	7309.87	4468.47	5741.36	7539.99	7463.61	10782.9	9022.05	9815.55	P20962	Parathymosin	>P20962 Parathymosin OS=Homo sapiens OX=9606 GN=PTMS PE=1 SV=2	3	3	22.5	11.53
CDK11B	26455.9	42130.5	33294.5	42287.9	36173.9	44412.2	35479.1	40116.2	34743.1	28204	35124.6	35148.8	38552.9	32388.8	33697.2	28299.6	32555.3	29658.2	P21127	Cyclin-dependent kinase 11B	>P21127 Cyclin-dependent kinase 11B OS=Homo sapiens OX=9606 GN=CDK11B PE=1 SV=4	4	22	27.8	92.619
GSTM3	73802.5	48409.1	49491.3	18404.2	62024.9	48816.2	53665.4	67492.1	30113	47555.4	37782.9	68723	71386.8	77098	26016.3	48480.8	33114.6	23429.7	P21266	Glutathione S-transferase Mu 3	>P21266 Glutathione S-transferase Mu 3 OS=Homo sapiens OX=9606 GN=GSTM3 PE=1 SV=3	14	15	68.9	26.559
ATP6V1B2	72549	82877.6	86673.9	81217.7	76106.4	80195.3	74189.1	69916.6	93948.5	128624	96640.2	75187	66867	60877.6	100407	78823.6	99557	98569.8	P21281	V-type proton ATPase subunit B, brain isoform	>P21281 V-type proton ATPase subunit B, brain isoform OS=Homo sapiens OX=9606 GN=ATP6V1B2 PE=1 SV=3	21	27	76.3	56.5
ATP6V1C1	86801.4	93644	79305.9	69807.7	94146.8	104970	108110	92314	90371.5	114731	92437.3	99230.5	88019.7	81345.7	89987.7	75156.7	92520.8	89425.9	P21283	V-type proton ATPase subunit C 1	>P21283 V-type proton ATPase subunit C 1 OS=Homo sapiens OX=9606 GN=ATP6V1C1 PE=1 SV=4	22	24	61.8	43.941
CSRP1	317676	63369.3	56254.1	15384.7	101802	34012.4	44887.4	68124.3	30282.7	28826	32770.3	75895.5	107833	133475	21990.6	250788	53183.8	107038	P21291	Cysteine and glycine-rich protein 1	>P21291 Cysteine and glycine-rich protein 1 OS=Homo sapiens OX=9606 GN=CSRP1 PE=1 SV=3	14	14	68.4	20.567
FLNA	2.78091e+06	1.46951e+06	1.75242e+06	1.08955e+06	1.4686e+06	1.34716e+06	1.26067e+06	1.42014e+06	2.28338e+06	1.09315e+06	2.18348e+06	1.51406e+06	1.41582e+06	1.49535e+06	1.44683e+06	2.08873e+06	1.80138e+06	2.30481e+06	P21333	Filamin-A	>P21333 Filamin-A OS=Homo sapiens OX=9606 GN=FLNA PE=1 SV=4	136	152	70.2	280.74
NF1	36801.7	34625.1	23955.2	21557.6	35401.5	32168.2	33467.4	32494.8	24134.3	24220.5	26479.1	34789.4	34051.2	34014.3	28022.3	28167.9	25682.1	26896.8	P21359	Neurofibromin;Neurofibromin truncated	>P21359 Neurofibromin OS=Homo sapiens OX=9606 GN=NF1 PE=1 SV=2	28	36	14.1	319.37
ACO1	67014.2	85203.4	74658.8	45129.7	87462.6	57937.9	69805.1	76850.6	70233.1	103663	77933.3	87486.8	68054.2	74262.6	60311.3	60000.4	72005	65536.8	P21399	Cytoplasmic aconitate hydratase	>P21399 Cytoplasmic aconitate hydratase OS=Homo sapiens OX=9606 GN=ACO1 PE=1 SV=3	33	33	43.1	98.398
NT5E	181950	144095	133291	187495	108070	101227	155020	135044	98085.3	143241	111355	101483	113323	141045	153563	183125	115111	104937	P21589	5-nucleotidase	>P21589 5-nucleotidase OS=Homo sapiens OX=9606 GN=NT5E PE=1 SV=1	20	20	48.1	63.367
VDAC1	130386	143215	158052	268002	135106	214638	177420	148252	192200	214019	177861	148837	135749	127443	230111	135419	175892	158318	P21796	Voltage-dependent anion-selective channel protein 1	>P21796 Voltage-dependent anion-selective channel protein 1 OS=Homo sapiens OX=9606 GN=VDAC1 PE=1 SV=2	18	18	80.6	30.772
BGN	60155.6	16496.7	1832.14	480.773	22074.2	12661.4	22438.1	17844.7	1147.55	766.808	1082.71	17230.4	22454.4	26661	619.733	4331.04	1760.72	3617.6	P21810	Biglycan	>P21810 Biglycan OS=Homo sapiens OX=9606 GN=BGN PE=1 SV=2	7	8	24.7	41.654
SDHB	93703.9	96284.4	91524.4	138585	87977.9	131339	118146	91434.7	98435.2	106962	108711	95987.4	100402	93227.6	107186	90710.7	100768	94114.2	P21912	Succinate dehydrogenase [ubiquinone] iron-sulfur subunit, mitochondrial	>P21912 Succinate dehydrogenase [ubiquinone] iron-sulfur subunit, mitochondrial OS=Homo sapiens OX=9606 GN=SDHB PE=1 SV=3	16	16	51.8	31.629
CD9	30830.1	16683.5	56306.2	34524.7	14935.3	13734.9	20715.9	15725	44313.8	42856.6	40909.1	13328.4	18602.7	20152	28883.4	72746.1	41916.2	37007.5	P21926	CD9 antigen	>P21926 CD9 antigen OS=Homo sapiens OX=9606 GN=CD9 PE=1 SV=4	6	6	24.6	25.416
BCKDHB	30549.9	33491.1	18727.6	28879.7	26173.9	53762.4	34337.2	31211.2	26961	22124	26071.2	28743	31558.3	25055	26738.6	14105.9	22069.3	20362.3	P21953	2-oxoisovalerate dehydrogenase subunit beta, mitochondrial	>P21953 2-oxoisovalerate dehydrogenase subunit beta, mitochondrial OS=Homo sapiens OX=9606 GN=BCKDHB PE=1 SV=2	7	8	24.7	43.122
COMT	80986.5	45434.9	59487.4	90357.1	46350.7	56373.5	55669.6	51638.8	70949.4	77438	60658.3	49536.5	47680.9	49528.6	94245.6	71606.6	63483.6	74001.9	P21964	Catechol O-methyltransferase	>P21964 Catechol O-methyltransferase OS=Homo sapiens OX=9606 GN=COMT PE=1 SV=2	11	14	57.6	30.037
TGM2	245783	288900	281731	175740	323248	159470	183573	287291	124341	129307	207889	300094	262691	352824	156870	452612	255281	258487	P21980	Protein-glutamine gamma-glutamyltransferase 2	>P21980 Protein-glutamine gamma-glutamyltransferase 2 OS=Homo sapiens OX=9606 GN=TGM2 PE=1 SV=2	32	33	58.1	77.328
MUT	47251	41870.2	51448.1	75717	42530.1	57434.2	46142.8	43863.9	61928	48475.5	63916.6	41987.5	51853.2	42424.9	66036.2	41052.3	54131.6	54190.5	P22033	Methylmalonyl-CoA mutase, mitochondrial	>P22033 Methylmalonyl-CoA mutase, mitochondrial OS=Homo sapiens OX=9606 GN=MMUT PE=1 SV=4	20	20	34.3	83.134
OSBP	62734.4	95615.6	67729.5	33847.8	99697	55109.2	70210.7	80047.6	58173.4	55646	59257.3	85796	80072.9	80912.1	45389.5	70100.8	62138.2	69085.4	P22059	Oxysterol-binding protein 1	>P22059 Oxysterol-binding protein 1 OS=Homo sapiens OX=9606 GN=OSBP PE=1 SV=1	27	27	38.4	89.42
PCMT1	15050.5	17240.3	52651.5	32390.3	19297.2	11546.7	15571.9	20209.2	40839	47508	45964.9	18176.8	17223.1	17769.6	37370.8	43684.8	52123.2	51091.2	P22061	Protein-L-isoaspartate(D-aspartate) O-methyltransferase	>P22061 Protein-L-isoaspartate(D-aspartate) O-methyltransferase OS=Homo sapiens OX=9606 GN=PCMT1 PE=1 SV=4	6	9	55.5	24.636
FBL	78440.9	101883	61685.7	113580	93129	174571	126866	110742	83429	77607	81137.1	114229	114988	95768.7	97155.6	56027.2	76818.2	67819.2	P22087	rRNA 2-O-methyltransferase fibrillarin	>P22087 rRNA 2-O-methyltransferase fibrillarin OS=Homo sapiens OX=9606 GN=FBL PE=1 SV=2	13	15	51.4	33.784
RPS4Y1	16596.2	20227.7	29853.4	15749.8	15200.1	14278.9	12482	17264.1	16384.6	24695.8	17014.2	10556.9	12215.3	11290.1	12566.1	10927.3	9668.96	9623.66	P22090	40S ribosomal protein S4, Y isoform 1	>P22090 40S ribosomal protein S4, Y isoform 1 OS=Homo sapiens OX=9606 GN=RPS4Y1 PE=1 SV=2	4	15	54	29.455
GART	62087.7	99699.7	205286	108855	105903	75740	79960.9	113231	151269	228778	148855	104982	95888.2	101492	141345	162531	201195	156014	P22102	Trifunctional purine biosynthetic protein adenosine-3;Phosphoribosylamine--glycine ligase;Phosphoribosylformylglycinamidine cyclo-ligase;Phosphoribosylglycinamide formyltransferase	>P22102 Trifunctional purine biosynthetic protein adenosine-3 OS=Homo sapiens OX=9606 GN=GART PE=1 SV=1	39	46	56.7	107.77
PAICS	64578.8	111581	143863	72997.1	122834	83837.8	96481.2	127091	111327	128989	103187	115035	97220	96634.8	94150.5	92972.3	135698	103454	P22234	Multifunctional protein ADE2;Phosphoribosylaminoimidazole-succinocarboxamide synthase;Phosphoribosylaminoimidazole carboxylase	>P22234 Multifunctional protein ADE2 OS=Homo sapiens OX=9606 GN=PAICS PE=1 SV=3	18	23	61.9	47.079
SCP2	189944	146023	122122	210271	137315	187398	176547	133629	195462	188119	173773	162527	169181	146556	208140	174284	171575	195155	P22307	Non-specific lipid-transfer protein	>P22307 Non-specific lipid-transfer protein OS=Homo sapiens OX=9606 GN=SCP2 PE=1 SV=2	16	23	37.1	58.993
UBA1	168631	200494	239278	130939	207477	155442	195353	215564	204418	207698	190144	198403	184810	193478	177723	207209	205821	203958	P22314	Ubiquitin-like modifier-activating enzyme 1	>P22314 Ubiquitin-like modifier-activating enzyme 1 OS=Homo sapiens OX=9606 GN=UBA1 PE=1 SV=3	46	49	61.6	117.85
NME2	202719	241057	229094	117426	296743	176434	245309	276806	170536	239460	161173	292222	250960	263958	162167	207671	217149	196660	P22392	Nucleoside diphosphate kinase B	>P22392 Nucleoside diphosphate kinase B OS=Homo sapiens OX=9606 GN=NME2 PE=1 SV=1	2	14	81.6	17.298
ENPP1	27627.1	9860.9	1288.47	1399.83	11885.5	14688.2	17792	12351.6	853.557	1598.45	1312.68	13230.7	13013	14532	1897.28	1318.48	1200.41	1655.94	P22413	Ectonucleotide pyrophosphatase/phosphodiesterase family member 1;Alkaline phosphodiesterase I;Nucleotide pyrophosphatase	>P22413 Ectonucleotide pyrophosphatase/phosphodiesterase family member 1 OS=Homo sapiens OX=9606 GN=ENPP1 PE=1 SV=2	10	10	9.1	104.92
USF1;USF2	260.39	406.073	970.933	805.631	492.737	678.312	483.317	464.659	714.803	700.282	842.465	558.208	585.646	508.379	730.86	818.179	711.093	739.292	P22415	Upstream stimulatory factor 1;Upstream stimulatory factor 2	>P22415 Upstream stimulatory factor 1 OS=Homo sapiens OX=9606 GN=USF1 PE=1 SV=1;>Q15853 Upstream stimulatory factor 2 OS=Homo sapiens OX=9606 GN=USF2 PE=1 SV=1	3	3	9.4	33.538
FDXR	38565.1	36015.8	22063.9	38076	35703.7	43583.7	41073.6	36607.2	31860.5	24493	35698.2	36865.3	33924.7	33365.1	37636.4	23979.8	29735.6	31202	P22570	NADPH:adrenodoxin oxidoreductase, mitochondrial	>P22570 NADPH:adrenodoxin oxidoreductase, mitochondrial OS=Homo sapiens OX=9606 GN=FDXR PE=1 SV=3	16	23	57	53.836
HNRNPA2B1	201298	279223	346390	562206	245645	310847	258188	272620	416673	297461	427700	237662	266890	240606	331295	281309	361326	333623	P22626	Heterogeneous nuclear ribonucleoproteins A2/B1	>P22626 Heterogeneous nuclear ribonucleoproteins A2/B1 OS=Homo sapiens OX=9606 GN=HNRNPA2B1 PE=1 SV=2	22	23	72	37.429
RFX1	1865.31	3132.19	3116.74	5067.92	3034.72	3322.43	3011.17	3176.3	3222.6	2686.53	3854.59	2731.23	2585.53	3029.47	3619.49	3271.89	3282.01	3166.21	P22670	MHC class II regulatory factor RFX1	>P22670 MHC class II regulatory factor RFX1 OS=Homo sapiens OX=9606 GN=RFX1 PE=1 SV=2	4	7	8.7	104.76
CBL	4546.23	5359.47	1243.08	569.565	5307.25	4040	4733.58	5584.35	948.581	918.52	874.978	4512.79	5305.45	5618.05	926.598	1192.06	1035.13	1167.41	P22681	E3 ubiquitin-protein ligase CBL	>P22681 E3 ubiquitin-protein ligase CBL OS=Homo sapiens OX=9606 GN=CBL PE=1 SV=2	4	5	7.5	99.632
PRKACB	13213	6514.32	7401.67	5367.35	8505.24	6483.83	6741.4	7245.99	8245.73	6994.03	7748.13	8675.61	9764.19	10244.5	6050.24	12097.4	8026.54	10041.6	P22694	cAMP-dependent protein kinase catalytic subunit beta	>P22694 cAMP-dependent protein kinase catalytic subunit beta OS=Homo sapiens OX=9606 GN=PRKACB PE=1 SV=2	5	15	46.2	40.622
UQCRC2	61434.4	80319.1	93749.4	127240	75212.6	103062	92315.6	72687.8	90572.6	110160	99935.6	79092.4	73817.5	64897.6	118295	70860	98152.3	80950.7	P22695	Cytochrome b-c1 complex subunit 2, mitochondrial	>P22695 Cytochrome b-c1 complex subunit 2, mitochondrial OS=Homo sapiens OX=9606 GN=UQCRC2 PE=1 SV=3	17	20	54.1	48.442
FECH	34854.9	39860.1	12447.4	24753.2	39248	42975.4	39193	26718.5	16630.3	25850.5	17009.8	38479.1	40696.3	34030	20230.4	16376.8	17486.1	15404.4	P22830	Ferrochelatase, mitochondrial	>P22830 Ferrochelatase, mitochondrial OS=Homo sapiens OX=9606 GN=FECH PE=1 SV=2	16	16	47.3	47.862
TCEA1	32674.5	79702.1	72268.5	43298.2	65570.4	57695.7	53998.6	73476	59770.4	41168.4	55754.9	60646.9	65173.6	67908.6	43435.8	46585.5	58228.3	48800.1	P23193	Transcription elongation factor A protein 1	>P23193 Transcription elongation factor A protein 1 OS=Homo sapiens OX=9606 GN=TCEA1 PE=1 SV=2	15	18	58.8	33.969
ITGA6	53363.3	91176	61688.9	52964.1	81181.3	101218	75830.2	83662.2	44162.5	43821.4	39079	79378.2	92507.4	66407.9	63822.4	40950.6	43659.8	37754	P23229	Integrin alpha-6;Integrin alpha-6 heavy chain;Integrin alpha-6 light chain;Processed integrin alpha-6	>P23229 Integrin alpha-6 OS=Homo sapiens OX=9606 GN=ITGA6 PE=1 SV=5	27	27	27.4	126.6
SFPQ	146641	214087	244771	331018	192727	252045	210853	208966	268858	210977	289709	190376	193912	180276	273515	197247	259289	230212	P23246	Splicing factor, proline- and glutamine-rich	>P23246 Splicing factor, proline- and glutamine-rich OS=Homo sapiens OX=9606 GN=SFPQ PE=1 SV=2	28	29	43.6	76.149
TUBG1;TUBG2	15960.1	19296.2	16739.1	13228.7	20419.6	17548	18402.2	19681.4	14870.7	15083.3	15033.5	18683.4	19795.1	19385.3	14561.8	16135.2	16828.2	14641.9	P23258	Tubulin gamma-1 chain;Tubulin gamma-2 chain	>P23258 Tubulin gamma-1 chain OS=Homo sapiens OX=9606 GN=TUBG1 PE=1 SV=2;>Q9NRH3 Tubulin gamma-2 chain OS=Homo sapiens OX=9606 GN=TUBG2 PE=2 SV=1	9	12	43.5	51.169
PPIB	264599	230296	162331	255094	231218	210767	226677	203796	175355	176970	185033	247674	251964	255189	253296	245345	189462	226476	P23284	Peptidyl-prolyl cis-trans isomerase B	>P23284 Peptidyl-prolyl cis-trans isomerase B OS=Homo sapiens OX=9606 GN=PPIB PE=1 SV=2	12	12	54.2	23.742
ME2	138249	89185.1	107201	172660	93774.8	137220	107449	98939.7	117545	151976	115778	76877.9	90076.7	83026.9	156291	82234	116046	98330	P23368	NAD-dependent malic enzyme, mitochondrial	>P23368 NAD-dependent malic enzyme, mitochondrial OS=Homo sapiens OX=9606 GN=ME2 PE=1 SV=1	21	24	51.2	65.443
GLDC	3139.84	8046.5	5716.38	5588.11	5314.35	11336.5	7101.31	8873.91	4027.93	4975.94	4818.35	5077.39	5743.97	3754.13	6266.71	2277.1	4285.96	2844.94	P23378	Glycine dehydrogenase (decarboxylating), mitochondrial	>P23378 Glycine dehydrogenase (decarboxylating), mitochondrial OS=Homo sapiens OX=9606 GN=GLDC PE=1 SV=2	11	11	16.2	112.73
WARS	88344.4	136768	110621	44713	149146	73419.7	88117.5	113044	68850.4	82562.7	62108.6	126685	126002	178132	61963.8	144549	94589.1	134193	P23381	Tryptophan--tRNA ligase, cytoplasmic;T1-TrpRS;T2-TrpRS	>P23381 Tryptophan--tRNA ligase, cytoplasmic OS=Homo sapiens OX=9606 GN=WARS PE=1 SV=2	22	22	56.5	53.165
RPS3	151767	237141	286728	175876	230895	174737	201294	226781	260803	268106	249619	228609	215364	223976	201820	244525	270178	261482	P23396	40S ribosomal protein S3	>P23396 40S ribosomal protein S3 OS=Homo sapiens OX=9606 GN=RPS3 PE=1 SV=2	18	19	80.2	26.688
GCSH	2397.27	1771.63	10887.3	13755.2	2699.28	4496.45	4149.17	1888.6	10710.2	12594	14543.6	2141.48	1885.58	1946.89	19524.7	9588.92	10696.7	11392.8	P23434	Glycine cleavage system H protein, mitochondrial	>P23434 Glycine cleavage system H protein, mitochondrial OS=Homo sapiens OX=9606 GN=GCSH PE=1 SV=2	3	3	23.7	18.884
RPS6KB1	3453.09	3313.8	810.923	519.558	4164.01	3246	3877.62	3520.6	882.375	890.328	903.491	3568.1	3583.3	3529.45	785.848	803.433	886.934	778.615	P23443	Ribosomal protein S6 kinase beta-1	>P23443 Ribosomal protein S6 kinase beta-1 OS=Homo sapiens OX=9606 GN=RPS6KB1 PE=1 SV=2	5	6	13	59.139
JAK1	12112	17675.3	14855.5	21012.8	13816.7	14329.4	15183.8	14409	17353.6	17281.9	18322.7	17309.1	15146.6	15130.4	17942	16352.5	17678.8	17503.6	P23458	Tyrosine-protein kinase JAK1	>P23458 Tyrosine-protein kinase JAK1 OS=Homo sapiens OX=9606 GN=JAK1 PE=1 SV=2	20	21	20	133.28
PTPRG	1523.91	1379.73	1091.4	1162.93	1326.13	952.817	1434.26	1264.31	1241.48	1012.43	1391.98	843.909	1433.44	1881.49	1518.51	1573.19	1091.71	1414.91	P23470	Receptor-type tyrosine-protein phosphatase gamma	>P23470 Receptor-type tyrosine-protein phosphatase gamma OS=Homo sapiens OX=9606 GN=PTPRG PE=1 SV=4	7	7	6	162
SP100	77780.9	70005.8	127087	93741.7	64400.2	61070.2	54814.8	61099.2	102686	93427.3	100165	57047.8	54707.7	65360.2	91938.3	94875.7	95407.4	93205.6	P23497	Nuclear autoantigen Sp-100	>P23497 Nuclear autoantigen Sp-100 OS=Homo sapiens OX=9606 GN=SP100 PE=1 SV=3	12	20	26.6	100.42
AHCY	129256	171426	174263	89304.1	183569	132119	163107	187241	131608	184853	125197	176411	148362	160012	122933	128890	152779	145271	P23526	Adenosylhomocysteinase	>P23526 Adenosylhomocysteinase OS=Homo sapiens OX=9606 GN=AHCY PE=1 SV=4	22	22	53.5	47.716
CFL1	363661	347456	408379	203603	407566	272266	368868	426618	345271	350236	315781	386845	348849	342262	249577	317597	354832	337402	P23528	Cofilin-1	>P23528 Cofilin-1 OS=Homo sapiens OX=9606 GN=CFL1 PE=1 SV=3	12	17	72.3	18.502
EIF4B	102086	153012	157525	90257.5	176426	124320	149454	175112	138343	150488	130043	174666	169089	177829	105394	143313	145679	143563	P23588	Eukaryotic translation initiation factor 4B	>P23588 Eukaryotic translation initiation factor 4B OS=Homo sapiens OX=9606 GN=EIF4B PE=1 SV=2	28	30	53.4	69.15
F8A1	13729.2	6028.43	1471.18	1081.97	5941.83	6769.45	6102.46	6691.39	1523.1	1615.15	1618.34	6698.08	5992.66	6915.49	1334.63	1431.05	1368.45	1306.83	P23610	Factor VIII intron 22 protein	>P23610 Factor VIII intron 22 protein OS=Homo sapiens OX=9606 GN=F8A1 PE=1 SV=2	3	3	13.5	39.103
ATP2B4	243751	128958	147048	271803	121001	185627	197837	119242	217869	219070	214973	134935	126832	123955	221199	180513	186156	177129	P23634	Plasma membrane calcium-transporting ATPase 4	>P23634 Plasma membrane calcium-transporting ATPase 4 OS=Homo sapiens OX=9606 GN=ATP2B4 PE=1 SV=2	24	47	41.4	137.92
DGKA	96750.1	47854.8	28484.6	26889.6	50033.2	61967.5	53132.5	46236.8	33157.5	28232.4	28652	49291.8	52646.7	54943.9	35525.7	30552	25268.4	31667.2	P23743	Diacylglycerol kinase alpha	>P23743 Diacylglycerol kinase alpha OS=Homo sapiens OX=9606 GN=DGKA PE=1 SV=3	15	17	29.3	82.629
CPT2	47092.9	60544.6	48417.6	66785	63966.2	95245	59968.8	59762.8	70242.8	45592.7	65093.8	67877.6	68243	56838.2	66083.7	49076	63568	66060.9	P23786	Carnitine O-palmitoyltransferase 2, mitochondrial	>P23786 Carnitine O-palmitoyltransferase 2, mitochondrial OS=Homo sapiens OX=9606 GN=CPT2 PE=1 SV=2	22	22	42.6	73.776
DTYMK	30310.8	49632.3	66451.7	48418.8	48839.7	43117.6	42310.4	51382.1	51084.8	58307	48492.8	45258	46164.3	41036.8	41991.9	42872.4	54571.7	43279.6	P23919	Thymidylate kinase	>P23919 Thymidylate kinase OS=Homo sapiens OX=9606 GN=DTYMK PE=1 SV=4	14	14	58.5	23.819
RRM1	22324.8	101374	142388	56907.7	103617	58711.3	67356.6	112049	99239.8	72299.8	92543	88655.7	79870	66540	69201.5	98185.4	131490	85726.2	P23921	Ribonucleoside-diphosphate reductase large subunit	>P23921 Ribonucleoside-diphosphate reductase large subunit OS=Homo sapiens OX=9606 GN=RRM1 PE=1 SV=1	30	30	46.6	90.069
COX7B	4933.58	5100.01	11201.4	21177.5	3961.48	8236.61	5191.08	5189.07	13749.4	12466.2	13753.3	4495.34	5022.81	4447.66	18371.8	10474.6	14097.5	11377.6	P24311	Cytochrome c oxidase subunit 7B, mitochondrial	>P24311 Cytochrome c oxidase subunit 7B, mitochondrial OS=Homo sapiens OX=9606 GN=COX7B PE=1 SV=2	1	2	10	9.1604
CCND1	463.586	574.98	2416.18	2940.62	589.378	486.125	620.903	793.194	2340.14	3218.2	2005.23	785.482	679.739	768.497	3902.96	3946.32	2518.08	2916.75	P24385	G1/S-specific cyclin-D1	>P24385 G1/S-specific cyclin-D1 OS=Homo sapiens OX=9606 GN=CCND1 PE=1 SV=1	5	5	26.1	33.729
CHM	3000.41	3787.05	8214.76	4201.15	2948.96	3534	2306.83	3446.7	5495.93	6584.94	5469.49	2804.64	3341.24	3189.83	5454.84	5408.34	7304.24	5286.47	P24386	Rab proteins geranylgeranyltransferase component A 1	>P24386 Rab proteins geranylgeranyltransferase component A 1 OS=Homo sapiens OX=9606 GN=CHM PE=1 SV=3	1	5	9.2	73.475
KDELR1;KDELR2	10418	7623.62	13446.1	19992.8	7577.45	7502.07	8039.14	7642.95	13625.2	13629.1	13751.5	8099.38	7049.89	9089.97	16318.9	16360.6	14515	16052	P24390	ER lumen protein-retaining receptor 1;ER lumen protein-retaining receptor 2	>P24390 ER lumen protein-retaining receptor 1 OS=Homo sapiens OX=9606 GN=KDELR1 PE=1 SV=1;>P33947 ER lumen protein-retaining receptor 2 OS=Homo sapiens OX=9606 GN=KDELR2 PE=1 SV=1	2	3	20.8	24.542
NR2F2	13718.6	15100	13012.5	22612.6	14448.4	23434.6	13529	17157.3	11187.8	12421.6	15303.1	15897.5	17511.5	20341	14191.6	12448.7	13047.2	11605.1	P24468	COUP transcription factor 2	>P24468 COUP transcription factor 2 OS=Homo sapiens OX=9606 GN=NR2F2 PE=1 SV=1	2	9	23.4	45.571
EEF1B2	104833	125596	101486	50890.6	127418	89431.8	113748	106965	89138.3	123675	92437.3	127407	111079	117781	80829.5	108153	109364	113180	P24534	Elongation factor 1-beta	>P24534 Elongation factor 1-beta OS=Homo sapiens OX=9606 GN=EEF1B2 PE=1 SV=3	8	11	61.3	24.763
ATP5F1	47606.8	52064.2	49382	74586.8	47355.6	70364.4	59812.8	51010.2	56059.5	61859.2	53587.4	51158.9	50555.5	45077.4	69651.1	40535.7	54533.7	46086.7	P24539	ATP synthase F(0) complex subunit B1, mitochondrial	>P24539 ATP synthase F(0) complex subunit B1, mitochondrial OS=Homo sapiens OX=9606 GN=ATP5PB PE=1 SV=2	10	13	47.3	28.908
IGFBP5	60138.3	7904.41	2455.97	2550.12	12032.2	8854.64	7074.61	7814.98	2262.83	2456.33	2507.11	6791.87	10662.9	10492.1	2623.04	2861.4	2417.69	2352.49	P24593	Insulin-like growth factor-binding protein 5	>P24593 Insulin-like growth factor-binding protein 5 OS=Homo sapiens OX=9606 GN=IGFBP5 PE=1 SV=1	6	6	28.7	30.57
ACP1	12248.2	16654.6	18755	10521.3	18057.2	11420	14794.4	19016.8	15297.5	25545.6	15642.4	20235.6	16922.8	17377.2	13217.1	17038.9	17384.3	16205.4	P24666	Low molecular weight phosphotyrosine protein phosphatase	>P24666 Low molecular weight phosphotyrosine protein phosphatase OS=Homo sapiens OX=9606 GN=ACP1 PE=1 SV=3	7	8	66.5	18.042
ACAT1	219835	160713	122865	162330	140492	267871	182774	164604	160452	154896	156829	131405	160120	143177	151232	99686.6	130363	113369	P24752	Acetyl-CoA acetyltransferase, mitochondrial	>P24752 Acetyl-CoA acetyltransferase, mitochondrial OS=Homo sapiens OX=9606 GN=ACAT1 PE=1 SV=1	21	22	57.4	45.199
TNC	21210.7	69281.6	4057.54	3085.15	37293.7	20515.2	43915.2	32208.1	2425.68	2285.75	1893.95	24295.1	25242.6	19856.5	2486.81	1705.28	3912.37	2033.33	P24821	Tenascin	>P24821 Tenascin OS=Homo sapiens OX=9606 GN=TNC PE=1 SV=3	22	22	13.4	240.85
MYL9	41062.9	13140.5	12587.2	10238.9	14352.8	13173.4	14286.5	12380.4	31256.1	11775.9	25070.2	14218.8	14421.4	14232.9	14738.7	24227.1	15764.4	34680.1	P24844	Myosin regulatory light polypeptide 9	>P24844 Myosin regulatory light polypeptide 9 OS=Homo sapiens OX=9606 GN=MYL9 PE=1 SV=4	3	10	66.3	19.827
POLR2A	40113.5	56466.5	65644.3	81400.6	51822.2	67921.1	52416.2	55284.5	70134.3	64437.7	71654.6	49461.2	53659.1	48839.4	75739	54374.6	67874.8	61308	P24928	DNA-directed RNA polymerase II subunit RPB1	>P24928 DNA-directed RNA polymerase II subunit RPB1 OS=Homo sapiens OX=9606 GN=POLR2A PE=1 SV=2	43	47	26.4	217.17
CDK2	7646.23	11364.9	15050	9966.11	11519.9	10611.7	9179.77	12476.3	10099.8	6800	9163.55	10890.3	10883.9	10291	8120.22	13160.6	11610.4	7636.42	P24941	Cyclin-dependent kinase 2	>P24941 Cyclin-dependent kinase 2 OS=Homo sapiens OX=9606 GN=CDK2 PE=1 SV=2	6	8	28.9	33.929
ADRBK1	11477.4	14160	1036.16	753.287	13488.7	11009	10567.6	14423.4	916.046	867.273	1148.09	13621.6	13826.6	14175.9	921.206	1587.64	1000.79	1207.61	P25098	Beta-adrenergic receptor kinase 1	>P25098 Beta-adrenergic receptor kinase 1 OS=Homo sapiens OX=9606 GN=GRK2 PE=1 SV=2	6	6	10.4	79.573
F2R	742.381	1646.66	8720.15	9150.76	1264.26	2372.09	1472.45	1968.38	9903.87	7774.9	8958.25	1533.69	1569.44	1468.22	7536.48	4677.16	9107.1	8037.65	P25116	Proteinase-activated receptor 1	>P25116 Proteinase-activated receptor 1 OS=Homo sapiens OX=9606 GN=F2R PE=1 SV=2	2	4	12	47.44
MCM3	43202.2	132477	138714	98841.9	117735	118981	108398	147137	117020	87775.3	99944.4	105720	112830	104032	91946.2	106277	132457	92573.2	P25205	DNA replication licensing factor MCM3	>P25205 DNA replication licensing factor MCM3 OS=Homo sapiens OX=9606 GN=MCM3 PE=1 SV=3	35	35	49.8	90.98
MPST	8985.16	9688.82	15086.2	15809.3	8170.96	7368.94	7934.81	8950.44	14208.6	17177.1	14229.1	9529.94	8784.49	8771.79	14724.4	14777.3	15194.8	14655	P25325	3-mercaptopyruvate sulfurtransferase	>P25325 3-mercaptopyruvate sulfurtransferase OS=Homo sapiens OX=9606 GN=MPST PE=1 SV=3	8	11	48.5	33.178
RPS12	60342.8	99371.9	122757	73354.9	89620.9	76983.2	70878.3	100878	108659	113676	101354	99541.9	81812.5	90817.3	82724.6	93835.6	115350	102938	P25398	40S ribosomal protein S12	>P25398 40S ribosomal protein S12 OS=Homo sapiens OX=9606 GN=RPS12 PE=1 SV=3	8	8	54.5	14.515
BRD2	3421.49	6699.43	7545.98	11786.3	6028.24	7699.7	5986.52	6843.02	5533.19	6275.09	6896.63	6580	6303.42	5542.71	7174.36	7594.14	8049.74	5977.86	P25440	Bromodomain-containing protein 2	>P25440 Bromodomain-containing protein 2 OS=Homo sapiens OX=9606 GN=BRD2 PE=1 SV=2	7	7	11	88.06
FAS	76449	38242.9	17400.3	25765.5	41768	52554.9	55531.1	37355.8	23566.7	16822.2	20951	38487.7	38454.5	33896.8	23790.6	23055.3	19932.7	20181.3	P25445	Tumor necrosis factor receptor superfamily member 6	>P25445 Tumor necrosis factor receptor superfamily member 6 OS=Homo sapiens OX=9606 GN=FAS PE=1 SV=1	14	14	41.2	37.732
YY1	10777.8	17049.8	13064.7	19711.9	15095.5	18437	12994.9	15711.8	14027.6	10356.2	14142.7	13540.8	14291.2	13759.3	13159.2	8425.4	11549.1	10296.7	P25490	Transcriptional repressor protein YY1	>P25490 Transcriptional repressor protein YY1 OS=Homo sapiens OX=9606 GN=YY1 PE=1 SV=2	7	8	21.3	44.712
DNAJB1	31598.9	57337.8	81569.1	43552.3	58793.2	47928	44227.2	58697.5	62874.3	49837.8	56801.7	55134.5	55412.8	52553	54407.3	59334.7	66637.6	62514.5	P25685	DnaJ homolog subfamily B member 1	>P25685 DnaJ homolog subfamily B member 1 OS=Homo sapiens OX=9606 GN=DNAJB1 PE=1 SV=4	18	22	54.7	38.044
DNAJB2	7700.14	6675.81	3094.68	4500.37	7728.05	11351.2	9835.81	7818.58	3010.34	4123.94	3204.69	8346.85	9009.08	7883.37	4067.17	3021.34	2980.14	3039.81	P25686	DnaJ homolog subfamily B member 2	>P25686 DnaJ homolog subfamily B member 2 OS=Homo sapiens OX=9606 GN=DNAJB2 PE=1 SV=3	4	6	19.4	35.58
ATP5A1	299656	314352	326028	546432	290685	446856	372337	315651	375733	448159	362639	307847	327716	282005	497751	268805	351391	309026	P25705	ATP synthase subunit alpha, mitochondrial	>P25705 ATP synthase subunit alpha, mitochondrial OS=Homo sapiens OX=9606 GN=ATP5F1A PE=1 SV=1	31	32	67.1	59.75
PSMA1	234084	337731	172159	134826	311468	265027	272726	313995	146337	160596	155023	315599	291698	298707	143145	153355	169487	160840	P25786	Proteasome subunit alpha type-1	>P25786 Proteasome subunit alpha type-1 OS=Homo sapiens OX=9606 GN=PSMA1 PE=1 SV=1	20	21	80.2	29.555
PSMA2	44354.8	53975.5	36422.9	31748	54528.2	46065.5	45956.9	51344.9	31191.4	35018.2	35531.7	53979.3	63536.4	55392	32148.7	34604.9	37908.4	35610.5	P25787	Proteasome subunit alpha type-2	>P25787 Proteasome subunit alpha type-2 OS=Homo sapiens OX=9606 GN=PSMA2 PE=1 SV=2	10	14	75.6	25.898
PSMA3	94776.8	134333	145332	122375	126243	102053	108956	115730	130262	138272	139356	121626	116374	117369	124091	136633	147522	139914	P25788	Proteasome subunit alpha type-3	>P25788 Proteasome subunit alpha type-3 OS=Homo sapiens OX=9606 GN=PSMA3 PE=1 SV=2	13	13	45.5	28.433
PSMA4	86996.6	126584	136756	116401	121373	101053	111197	118994	119041	133931	127576	121373	110962	113399	115432	131421	137786	129360	P25789	Proteasome subunit alpha type-4	>P25789 Proteasome subunit alpha type-4 OS=Homo sapiens OX=9606 GN=PSMA4 PE=1 SV=1	16	16	75.1	29.483
ITGA3	108672	132417	143558	154199	129785	194674	146446	146957	148532	147642	184954	140559	123770	110549	182640	96624.2	165312	160360	P26006	Integrin alpha-3;Integrin alpha-3 heavy chain;Integrin alpha-3 light chain	>P26006 Integrin alpha-3 OS=Homo sapiens OX=9606 GN=ITGA3 PE=1 SV=5	22	22	25.2	116.61
MSN	722409	797033	753835	419281	863621	572920	826502	821002	657587	619937	619227	829927	810190	769297	481282	680657	644662	691726	P26038	Moesin	>P26038 Moesin OS=Homo sapiens OX=9606 GN=MSN PE=1 SV=3	40	54	76.9	67.819
DDX6	29293.7	42965.7	90348.3	63428.8	40692	32154.5	38897.2	43014.5	81196.1	74821.6	79055.9	41605.9	37683.1	38338.3	63274.5	73801.2	87095.4	85064.7	P26196	Probable ATP-dependent RNA helicase DDX6	>P26196 Probable ATP-dependent RNA helicase DDX6 OS=Homo sapiens OX=9606 GN=DDX6 PE=1 SV=2	18	22	66	54.416
DNMT1	23955.5	59749.2	54411.2	52295.3	58981.8	58808.6	49045.5	67347	35906.3	31538.4	29360.4	58600.1	58829.8	59046.2	44078	44859	46384.1	29710.5	P26358	DNA (cytosine-5)-methyltransferase 1	>P26358 DNA (cytosine-5)-methyltransferase 1 OS=Homo sapiens OX=9606 GN=DNMT1 PE=1 SV=2	34	34	25.6	183.16
PAX6	923.149	6421.65	1882.49	1073.51	2499.34	1879.21	1378.73	2905.78	1631.9	775.8	1294.88	1991.9	1673.69	1343.83	1072.26	651.707	863.351	961.203	P26367	Paired box protein Pax-6	>P26367 Paired box protein Pax-6 OS=Homo sapiens OX=9606 GN=PAX6 PE=1 SV=2	4	6	16.8	46.683
U2AF2	50663.7	66784.6	37439.4	46981.6	62394.3	84135.1	71424.9	69108	40919.5	29746.1	45915.6	64935.7	63359.6	58908.2	41172.8	28571.2	38010.9	33080.2	P26368	Splicing factor U2AF 65 kDa subunit	>P26368 Splicing factor U2AF 65 kDa subunit OS=Homo sapiens OX=9606 GN=U2AF2 PE=1 SV=4	10	13	48	53.5
RPL13	159070	195709	128110	89680.2	220432	192096	200707	231400	100027	126102	92393.3	224519	215083	227113	104799	115843	119254	112940	P26373	60S ribosomal protein L13	>P26373 60S ribosomal protein L13 OS=Homo sapiens OX=9606 GN=RPL13 PE=1 SV=4	13	13	48.3	24.261
IVD	55336.6	45218	50832.7	93373.7	44734.9	92235.6	64190.6	49330.7	72664.5	87957.8	73524.3	45865.6	48287.6	45406.9	101762	46693	67378.6	61853.1	P26440	Isovaleryl-CoA dehydrogenase, mitochondrial	>P26440 Isovaleryl-CoA dehydrogenase, mitochondrial OS=Homo sapiens OX=9606 GN=IVD PE=1 SV=2	15	16	40.6	46.65
S100A4	2310.56	3970.34	9071.71	3129.06	7999.43	2102.99	12896.3	6083.17	5184.4	4137.4	5267.1	4588.95	8379.92	7955.56	2896.35	65002	6489.15	10124.5	P26447	Protein S100-A4	>P26447 Protein S100-A4 OS=Homo sapiens OX=9606 GN=S100A4 PE=1 SV=1	5	5	36.6	11.728
MGAT1	12584.3	10327.8	10343.1	14009.7	12473.3	14081.7	14613.4	11177.8	10787.2	14540.4	10441.2	12970.5	13100.4	14249.8	18314.7	12588.5	11379.7	12385.7	P26572	Alpha-1,3-mannosyl-glycoprotein 2-beta-N-acetylglucosaminyltransferase	>P26572 Alpha-1,3-mannosyl-glycoprotein 2-beta-N-acetylglucosaminyltransferase OS=Homo sapiens OX=9606 GN=MGAT1 PE=1 SV=2	9	10	24.9	50.878
HMGB2	30341.4	116925	273645	120371	92236.5	106209	72172.5	150892	254550	114555	237354	77358.8	82373	67396.3	128373	114541	201324	143555	P26583	High mobility group protein B2	>P26583 High mobility group protein B2 OS=Homo sapiens OX=9606 GN=HMGB2 PE=1 SV=2	11	13	56	24.033
PTBP1	81588	112856	81823.4	112681	101622	130247	108503	111470	97621.8	74862.2	101821	102395	108096	99913.5	91565.6	72501.1	84453.6	84672.2	P26599	Polypyrimidine tract-binding protein 1	>P26599 Polypyrimidine tract-binding protein 1 OS=Homo sapiens OX=9606 GN=PTBP1 PE=1 SV=1	15	19	61.6	57.221
TARS	86885.1	136948	217174	94510	153318	97768.1	111902	135956	158834	202202	168407	139010	135767	149935	134597	181056	214552	193534	P26639	Threonine--tRNA ligase, cytoplasmic	>P26639 Threonine--tRNA ligase, cytoplasmic OS=Homo sapiens OX=9606 GN=TARS PE=1 SV=3	29	37	58.8	83.434
VARS	155963	187503	178891	105083	195232	164938	175623	183978	166723	171988	153692	186868	181863	171531	152089	139580	175080	170159	P26640	Valine--tRNA ligase	>P26640 Valine--tRNA ligase OS=Homo sapiens OX=9606 GN=VARS PE=1 SV=4	48	50	45.7	140.47
EEF1G	210872	275355	397197	203705	269399	196197	250912	260395	362500	436273	354092	289552	251141	256848	321772	396632	434201	422322	P26641	Elongation factor 1-gamma	>P26641 Elongation factor 1-gamma OS=Homo sapiens OX=9606 GN=EEF1G PE=1 SV=3	28	30	65.7	50.118
FKBP2	23320.7	21113.5	15806.5	25974.9	19630.4	22870.4	20503.8	17827.9	19199.9	21456.7	18184.4	21563.7	23559.2	19082.5	24194.9	20636.5	18047.3	19900	P26885	Peptidyl-prolyl cis-trans isomerase FKBP2	>P26885 Peptidyl-prolyl cis-trans isomerase FKBP2 OS=Homo sapiens OX=9606 GN=FKBP2 PE=1 SV=2	6	8	67.6	15.649
STOM	70007.3	31158	17747.4	29097.2	37745.8	28070.7	40296.2	29141.8	18196.7	19058	21095.5	32198.3	35266.5	43311.5	28836.7	58112	21501	28626	P27105	Erythrocyte band 7 integral membrane protein	>P27105 Erythrocyte band 7 integral membrane protein OS=Homo sapiens OX=9606 GN=STOM PE=1 SV=3	11	11	45.1	31.73
AK4	19030.3	23234.5	29955.1	45202.9	24045.3	25250.3	22798.7	25510.5	34378.4	30180.8	29464.3	29540.5	24493.3	27712.4	33476.8	26867.8	35117.2	28492.3	P27144	Adenylate kinase 4, mitochondrial	>P27144 Adenylate kinase 4, mitochondrial OS=Homo sapiens OX=9606 GN=AK4 PE=1 SV=1	9	9	40.4	25.268
MAOB	13289.7	18839.4	5236.35	5404.76	20069.6	16553.4	14708.3	21320.1	5087.06	4650	5835.95	19848.8	22709.5	16345.2	4426.28	4473.19	4723.72	4514.83	P27338	Amine oxidase [flavin-containing] B	>P27338 Amine oxidase [flavin-containing] B OS=Homo sapiens OX=9606 GN=MAOB PE=1 SV=3	9	11	19.6	58.762
YWHAQ	74871.5	158399	122001	53624.7	179423	104447	138472	191380	94088.5	138042	98693.2	155053	154174	141650	74089.8	101908	123146	106253	P27348	14-3-3 protein theta	>P27348 14-3-3 protein theta OS=Homo sapiens OX=9606 GN=YWHAQ PE=1 SV=1	12	17	69	27.764
MAPK3	30936.3	34564.9	29411.5	18136.7	32366.1	22754.8	27271.4	32460	26874.4	31326.8	26615.7	29263.2	31931.9	36177.5	21430.9	35473.9	25987.5	28027.1	P27361	Mitogen-activated protein kinase 3	>P27361 Mitogen-activated protein kinase 3 OS=Homo sapiens OX=9606 GN=MAPK3 PE=1 SV=4	7	10	24.8	43.135
MARK3	15057.2	16037.6	7927.41	5653.57	14485.8	16466.3	15392.2	17969.5	6154.32	7912.82	6253.86	14946.5	14825	15470.7	6488.09	7060.92	7223.05	6358.88	P27448	MAP/microtubule affinity-regulating kinase 3	>P27448 MAP/microtubule affinity-regulating kinase 3 OS=Homo sapiens OX=9606 GN=MARK3 PE=1 SV=5	12	16	24.2	84.428
DPP4	72726.9	105301	53593	133667	83738.8	157304	166426	86852	93511.2	87308.8	122254	120233	98005.5	98741	187492	83238.2	84724.2	87368.9	P27487	Dipeptidyl peptidase 4;Dipeptidyl peptidase 4 membrane form;Dipeptidyl peptidase 4 soluble form	>P27487 Dipeptidyl peptidase 4 OS=Homo sapiens OX=9606 GN=DPP4 PE=1 SV=2	27	28	36.2	88.278
ARNT	12497.1	18003.1	2605.94	3366.49	19758.3	13981.7	18177.6	19680.2	2699.25	2296.03	2442	16715.1	16210.2	15505.8	2264.72	2416.12	2573.43	2187.86	P27540	Aryl hydrocarbon receptor nuclear translocator	>P27540 Aryl hydrocarbon receptor nuclear translocator OS=Homo sapiens OX=9606 GN=ARNT PE=1 SV=1	4	5	8.7	86.636
RPL10;RPL10L	56053.7	76443.5	197588	138493	75926.9	66760.5	69283.5	82532.1	176938	195184	168063	78223	77461.4	73408.7	170016	174400	194797	188563	P27635	60S ribosomal protein L10;60S ribosomal protein L10-like	>P27635 60S ribosomal protein L10 OS=Homo sapiens OX=9606 GN=RPL10 PE=1 SV=4;>Q96L21 60S ribosomal protein L10-like OS=Homo sapiens OX=9606 GN=RPL10L PE=1 SV=3	10	10	46.3	24.604
COL8A1	27256.7	9574.45	18200	46821	9086.35	34713.4	34413.4	12683.9	38115.5	42292.8	27872.2	14974.9	11635	9856.54	86982.5	15352.9	20477.8	50256.7	P27658	Collagen alpha-1(VIII) chain;Vastatin	>P27658 Collagen alpha-1(VIII) chain OS=Homo sapiens OX=9606 GN=COL8A1 PE=1 SV=2	8	8	11.6	73.363
RPA1	42602	88392.2	73196.7	43680.4	77076.4	67577.1	65221.4	89079.8	66762.8	49801.3	61635.4	69727.6	74056.5	72548.7	57747.8	57926	73267.9	54306.1	P27694	Replication protein A 70 kDa DNA-binding subunit;Replication protein A 70 kDa DNA-binding subunit, N-terminally processed	>P27694 Replication protein A 70 kDa DNA-binding subunit OS=Homo sapiens OX=9606 GN=RPA1 PE=1 SV=2	27	27	48.7	68.137
APEX1	54445.6	106901	85224.5	54143.1	90445	92281.5	79837.3	111612	110365	75923.6	95803.1	102958	92001.2	90616.3	77781.6	78750.8	96998.9	99383.9	P27695	DNA-(apurinic or apyrimidinic site) lyase;DNA-(apurinic or apyrimidinic site) lyase, mitochondrial	>P27695 DNA-(apurinic or apyrimidinic site) lyase OS=Homo sapiens OX=9606 GN=APEX1 PE=1 SV=2	16	18	60.1	35.554
CD82	10077.8	13612.9	12581.5	22614.7	10366.5	15897.4	10776.5	10949.1	15279.1	12207.9	16275	11838.6	10872	9560.89	18695.3	7860.87	15006.7	12065.9	P27701	CD82 antigen	>P27701 CD82 antigen OS=Homo sapiens OX=9606 GN=CD82 PE=1 SV=1	6	6	25.8	29.625
DCK	4810.48	8564.57	6453.18	3510	8992.44	6745.96	7751.99	10419.7	4172.85	3413.05	3413.6	8147.13	8111.95	7759.1	3633.6	4345.37	5760.01	4484.89	P27707	Deoxycytidine kinase	>P27707 Deoxycytidine kinase OS=Homo sapiens OX=9606 GN=DCK PE=1 SV=1	7	7	33.5	30.518
CAD	88226.2	143649	127449	82457.7	135520	99291.1	124506	142902	104496	137095	103257	132308	123973	124827	97623.4	108403	124693	111290	P27708	CAD protein;Glutamine-dependent carbamoyl-phosphate synthase;Aspartate carbamoyltransferase;Dihydroorotase	>P27708 CAD protein OS=Homo sapiens OX=9606 GN=CAD PE=1 SV=3	53	62	38.4	242.98
CALR	529450	419956	346842	607110	411079	483216	478288	352852	399233	394749	419691	388505	454130	442986	565299	445782	395567	480994	P27797	Calreticulin	>P27797 Calreticulin OS=Homo sapiens OX=9606 GN=CALR PE=1 SV=1	28	31	68.3	48.141
MAP4	369291	271318	275107	163570	412177	357593	359259	316083	246967	384966	251346	319279	318295	378489	349349	324265	267279	350544	P27816	Microtubule-associated protein 4	>P27816 Microtubule-associated protein 4 OS=Homo sapiens OX=9606 GN=MAP4 PE=1 SV=3	59	59	56.9	121
CANX	462046	449613	386212	672688	409142	534541	505643	418401	428689	412131	419946	473083	454210	435876	597626	427476	436521	418251	P27824	Calnexin	>P27824 Calnexin OS=Homo sapiens OX=9606 GN=CANX PE=1 SV=2	39	40	53.9	67.567
PSMB8	8469.67	9951.53	4532.8	4834.76	10418.9	7999.62	8704.3	8918.05	4415.72	4659.4	5276.88	9271.34	9334.91	9383.45	4370.69	5860.32	4672.69	4556.56	P28062	Proteasome subunit beta type-8	>P28062 Proteasome subunit beta type-8 OS=Homo sapiens OX=9606 GN=PSMB8 PE=1 SV=3	6	6	25.4	30.354
PSMA5	70176	105677	109604	76393.9	99026.7	75968.5	84952.7	95712.6	92662.9	103001	99697.7	101544	89257.1	93155	93302.1	105030	111973	112598	P28066	Proteasome subunit alpha type-5	>P28066 Proteasome subunit alpha type-5 OS=Homo sapiens OX=9606 GN=PSMA5 PE=1 SV=3	11	12	68.9	26.411
PSMB4	27353.6	37794.6	58107.2	54889.1	40113.4	33026.1	35200.8	36770.4	58985	64225.4	64262.9	36110.6	33788.1	34109.9	47409.1	63569	59799.2	57329.8	P28070	Proteasome subunit beta type-4	>P28070 Proteasome subunit beta type-4 OS=Homo sapiens OX=9606 GN=PSMB4 PE=1 SV=4	7	8	48.5	29.204
PSMB6	46325.4	58621.2	56381.9	46205.1	57502.8	49934.6	53467	58929	50449	50844.5	54135.4	61790.1	69114.9	58791.9	47980.7	51207	57502.2	53989.9	P28072	Proteasome subunit beta type-6	>P28072 Proteasome subunit beta type-6 OS=Homo sapiens OX=9606 GN=PSMB6 PE=1 SV=4	6	8	46.9	25.357
PSMB5	62467.5	78004.1	96921.7	77396.1	75102.8	65458.6	71281.4	77529.6	85638.2	87910.5	92869.1	78515.7	74701.3	73807.2	81741.4	92199.2	99254.1	97988.3	P28074	Proteasome subunit beta type-5	>P28074 Proteasome subunit beta type-5 OS=Homo sapiens OX=9606 GN=PSMB5 PE=1 SV=3	11	13	57.8	28.48
GSTM2	34813.8	31012.2	33038.3	18810.5	30225.8	27529.4	32718.6	31542.3	32467.4	35613.8	37537.1	31797.8	34442.9	29685.4	27979.5	43580.8	30894.2	30222.2	P28161	Glutathione S-transferase Mu 2	>P28161 Glutathione S-transferase Mu 2 OS=Homo sapiens OX=9606 GN=GSTM2 PE=1 SV=2	7	12	56.9	25.744
ABCD3	91006.9	40401.2	51662.3	84941.7	45267.1	50959.4	47353.3	42570.7	53948.3	51029.7	56586.7	42483.8	48070.7	44789.1	72102.7	62523.1	54370	57726	P28288	ATP-binding cassette sub-family D member 3	>P28288 ATP-binding cassette sub-family D member 3 OS=Homo sapiens OX=9606 GN=ABCD3 PE=1 SV=1	25	26	43.2	75.475
SSFA2	19611.9	33069.3	29930.9	30924.7	36260.4	30107.5	32897.1	26887.7	35892.3	47491.1	39146.9	34743.2	41574.2	31126.7	37156.7	42442.5	36832.4	47807.2	P28290	Sperm-specific antigen 2	>P28290 Protein ITPRID2 OS=Homo sapiens OX=9606 GN=ITPRID2 PE=1 SV=3	26	27	25	138.38
LOX	11961	9555.65	5043.41	7902.43	10274.8	9486.88	25400.7	11444.9	5807.72	12226.9	6042.92	13755.6	13332.6	13919.2	9901.9	6579.25	7619.32	13178	P28300	Protein-lysine 6-oxidase	>P28300 Protein-lysine 6-oxidase OS=Homo sapiens OX=9606 GN=LOX PE=1 SV=2	10	10	29.7	46.944
NDUFS1	91803.6	88963.4	101639	151631	79781.1	128761	97786.5	88890.2	122976	144444	119479	79701.7	90470.5	80442.2	148037	94307.1	116400	107438	P28331	NADH-ubiquinone oxidoreductase 75 kDa subunit, mitochondrial	>P28331 NADH-ubiquinone oxidoreductase 75 kDa subunit, mitochondrial OS=Homo sapiens OX=9606 GN=NDUFS1 PE=1 SV=3	31	33	64.6	79.467
POLD1	7400.43	16399.1	11875.9	8411.64	14753.2	12885.3	10631	16030.9	8219.84	5661.55	8530.82	12975	13432.3	10863.3	7460.83	7483.55	10730.2	6960.95	P28340	DNA polymerase delta catalytic subunit	>P28340 DNA polymerase delta catalytic subunit OS=Homo sapiens OX=9606 GN=POLD1 PE=1 SV=2	12	12	13	123.63
TEAD1	12011.2	16299.1	8840.94	13193.6	14906.9	20877.6	17825.7	20140.9	11417.8	7582.9	10087	15130	18153.6	16857.5	10793.1	8630.88	9739.84	10063.4	P28347	Transcriptional enhancer factor TEF-1	>P28347 Transcriptional enhancer factor TEF-1 OS=Homo sapiens OX=9606 GN=TEAD1 PE=1 SV=2	3	6	12.9	47.945
SMARCA1	23312.8	28632.1	41963.8	53805.7	27823.4	30054.3	27266.4	30225.1	40237.3	37239.8	41636	27365.3	28643.5	26215.3	41789.7	40363.5	41985.8	38491	P28370	Probable global transcription activator SNF2L1	>P28370 Probable global transcription activator SNF2L1 OS=Homo sapiens OX=9606 GN=SMARCA1 PE=1 SV=2	21	37	33.1	122.6
MAPK1	77630.9	79187.6	53043.7	27688.5	88446.8	57295.6	77860.6	88495.5	41738.1	54544.7	40596.3	81897.4	83694.8	88964.2	37342.2	53059.5	49938.3	47114.5	P28482	Mitogen-activated protein kinase 1	>P28482 Mitogen-activated protein kinase 1 OS=Homo sapiens OX=9606 GN=MAPK1 PE=1 SV=3	11	14	47.5	41.389
GCA	4198.05	10202.6	25777.8	12256.2	9449.95	9453.85	9886.23	11472.1	22662.4	31887.2	22723.8	10097.3	7129.04	5165.67	16781.2	7089.01	20233.6	15756.2	P28676	Grancalcin	>P28676 Grancalcin OS=Homo sapiens OX=9606 GN=GCA PE=1 SV=2	4	6	31.3	24.01
[truncated: 6,590 more rows]

## Sheet: quantified proteins(intra.)
The total intracellular proteins quantified in hRPE cells. Data related to Figure 2A
[truncated: 5,737 more rows]

[truncated: 6 more sheets: identified proteins (secreted), quantified proteins(secreted), PANTHER Protein Class, GO cellular component complete, intra. mRNA predicted, secreted mRNA predicted]
